# Supplementary material for: Propyl 4-hydroxy­benzoate
Source: Acta Crystallogr Sect E Struct Rep Online. 2010 Jan 30;66(Pt 2):o485. doi: 10.1107/S1600536810000139 (PMC2979756; doi:10.1107/S1600536810000139)
Supplement: Supplementary file 1 [file e-66-0o485-sup1.cif]

##############################################################################
###                                                                        ###
###        Electronic paper (Acta Crystallographica Section E)             ###
###                                                                        ###
##############################################################################
#                                                                            #
# This CIF contains the data in a paper accepted for publication in Acta     #
# Crystallographica Section E. It conforms to the requirements of Notes      #
# for Authors for Section E, and has been peer reviewed under the auspices   #
# of the IUCr Commission on Journals.                                        #
#                                                                            #
# Full details of the Crystallographic Information File format               #
# are given in the paper "The Crystallographic Information File (CIF):       #
# a New Standard Archive File for Crystallography" by S. R. Hall, F. H.      #
# Allen and I. D. Brown [Acta Cryst. (1991), A47, 655-685].                  #
#                                                                            #
# The current version of the core CIF dictionary is obtainable from          #
# ftp://ftp.iucr.org/pub/cif_core.dic. The current version number is 2.4.    #
#                                                                            #
# Software is freely available for graphical display of the structure(s) in  #
# this CIF.  For information consult the CIF home page http://www.iucr.org/  #
# cif/home.html                                                              #
#                                                                            #
# This file may be used for bona fide research purposes within the           #
# scientific community so long as proper attribution is given to the journal # 
# article from which it was obtained.                                        #
#                                                                            #
##############################################################################
                                             
data_I
_audit_creation_method     SHELXL-97
_chemical_name_systematic
;
Propyl 4-hydroxybenzoate
;
_chemical_name_common     ?
_chemical_formula_moiety     'C10 H12 O3'
_chemical_formula_sum     'C10 H12 O3'
_chemical_formula_iupac     'C10 H12 O3'
_chemical_formula_weight     180.20
_chemical_melting_point     ?
_symmetry_cell_setting     Monoclinic
_symmetry_space_group_name_H-M     'P 21/c'
_symmetry_space_group_name_Hall     '-P 2ybc'
loop_
    _symmetry_equiv_pos_as_xyz
    'x, y, z'
    '-x, y+1/2, -z+1/2'
    '-x, -y, -z'
    'x, -y-1/2, z-1/2'
_cell_length_a     12.0634(12)
_cell_length_b     13.8419(14)
_cell_length_c     11.7982(11)
_cell_angle_alpha     90.00
_cell_angle_beta     108.625(2)
_cell_angle_gamma     90.00
_cell_volume     1866.9(3)
_cell_formula_units_Z     8
_cell_measurement_reflns_used     4791
_cell_measurement_theta_min     2.31
_cell_measurement_theta_max     28.27
_cell_measurement_temperature     298(2)
_exptl_crystal_description     block
_exptl_crystal_colour     colourless
_exptl_crystal_size_max     0.30
_exptl_crystal_size_mid     0.20
_exptl_crystal_size_min     0.20
_exptl_crystal_density_diffrn     1.282
_exptl_crystal_density_meas     ?
_exptl_crystal_density_method     'not measured'
_exptl_crystal_F_000     768
_exptl_absorpt_coefficient_mu     0.094
_exptl_absorpt_correction_type     none
_exptl_absorpt_process_details     ?
_exptl_absorpt_correction_T_min     ?
_exptl_absorpt_correction_T_max     ?
_exptl_special_details
;
;
_diffrn_ambient_temperature     298(2)
_diffrn_radiation_type     'Mo k\a'
_diffrn_radiation_wavelength     0.71073
_diffrn_radiation_source     'fine focus sealed Siemens Mo tube'
_diffrn_radiation_monochromator     graphite
_diffrn_measurement_device_type     'Bruker SMART APEX CCD area-detector'
_diffrn_measurement_method     '0.3\% wide \w exposures'
_diffrn_detector_area_resol_mean     ?
_diffrn_reflns_number     10603
_diffrn_reflns_av_R_equivalents     0.0267
_diffrn_reflns_av_sigmaI/netI     0.0254
_diffrn_reflns_theta_min     2.31
_diffrn_reflns_theta_max     25.00
_diffrn_reflns_theta_full     25.00
_diffrn_measured_fraction_theta_max     0.994
_diffrn_measured_fraction_theta_full     0.994
_diffrn_reflns_limit_h_min     -14
_diffrn_reflns_limit_h_max     12
_diffrn_reflns_limit_k_min     -16
_diffrn_reflns_limit_k_max     16
_diffrn_reflns_limit_l_min     -11
_diffrn_reflns_limit_l_max     14
_diffrn_standards_number     ?
_diffrn_standards_interval_count     ?
_diffrn_standards_interval_time     ?
_diffrn_standards_decay_%     ?
_refine_special_details
;
Refinement of <i>F</i>^2^ against ALL reflections. The weighted <i>R</i>-factor
<i>wR</i> and goodness of fit <i>S</i> are based on <i>F</i>^2^, conventional
<i>R</i>-factors <i>R</i> are based on <i>F</i>, with <i>F</i> set to zero for
negative <i>F</i>^2^. The threshold expression of <i>F</i>^2^ >
\s(<i>F</i>^2^) is used only for calculating <i>R</i>-factors(gt) <i>etc</i>.
and is not relevant to the choice of reflections for refinement.
<i>R</i>-factors based on <i>F</i>^2^ are statistically about twice as large
as those based on <i>F</i>, and <i>R</i>- factors based on ALL data will be
even larger.
;
_reflns_number_total     3271
_reflns_number_gt     2960
_reflns_threshold_expression     I>2\s(I)
_refine_ls_structure_factor_coef     Fsqd
_refine_ls_matrix_type     full
_refine_ls_R_factor_all     0.0911
_refine_ls_R_factor_gt     0.0833
_refine_ls_wR_factor_gt     0.1849
_refine_ls_wR_factor_ref     0.1890
_refine_ls_goodness_of_fit_ref     1.266
_refine_ls_restrained_S_all     1.266
_refine_ls_number_reflns     3271
_refine_ls_number_parameters     237
_refine_ls_number_restraints     0
_refine_ls_hydrogen_treatment     constr
_refine_ls_weighting_scheme     calc
_refine_ls_weighting_details
         'calc w=1/[\s^2^(Fo^2^)+(0.0626P)^2^+1.2781P] where P=(Fo^2^+2Fc^2^)/3'
_atom_sites_solution_hydrogens     'geom and difmap'
_atom_sites_solution_primary     direct
_atom_sites_solution_secondary     difmap
_refine_ls_shift/su_max     0.001
_refine_ls_shift/su_mean     0.000
_refine_diff_density_max     0.235
_refine_diff_density_min     -0.295
_refine_ls_extinction_method     none
_refine_ls_extinction_coef     ?
loop_
    _atom_type_symbol
    _atom_type_description
    _atom_type_scat_dispersion_real
    _atom_type_scat_dispersion_imag
    _atom_type_scat_source
    'C' 'C' 0.0033 0.0016
                         'International Tables Vol C Tables 4.2.6.8 and 6.1.1.4'
    'H' 'H' 0.0000 0.0000
                         'International Tables Vol C Tables 4.2.6.8 and 6.1.1.4'
    'O' 'O' 0.0106 0.0060
                         'International Tables Vol C Tables 4.2.6.8 and 6.1.1.4'
_computing_data_collection     'SMART (Bruker, 2001)'
_computing_cell_refinement     'SAINT-Plus (Bruker, 2001)'
_computing_data_reduction     'SAINT-Plus (Bruker, 2001)'
_computing_structure_solution     'SHELXS97 (Sheldrick, 2008)'
_computing_structure_refinement     'SHELXL97 (Sheldrick, 2008)'
_computing_molecular_graphics     'PLATON (Spek, 2009)'
_computing_publication_material     'PLATON (Spek, 2009)'
loop_
    _atom_site_type_symbol
    _atom_site_label
    _atom_site_fract_x
    _atom_site_fract_y
    _atom_site_fract_z
    _atom_site_U_iso_or_equiv
    _atom_site_adp_type
    _atom_site_calc_flag
    _atom_site_refinement_flags
    _atom_site_occupancy
    _atom_site_disorder_assembly
    _atom_site_disorder_group
    O O1 0.9740(2) 0.97287(14) 0.3245(2) 0.0657(7) Uani d . 1 . .
    H H1 1.0093 0.9797 0.2760 0.098 Uiso d R 1 . .
    O O2 0.9063(2) 0.51536(14) 0.3293(2) 0.0608(6) Uani d . 1 . .
    O O3 0.82019(18) 0.56944(13) 0.45749(18) 0.0488(5) Uani d . 1 . .
    C C1 0.9519(3) 0.87795(19) 0.3346(3) 0.0447(7) Uani d . 1 . .
    C C2 0.8980(3) 0.8521(2) 0.4176(3) 0.0545(8) Uani d . 1 . .
    H H2 0.8777 0.8996 0.4631 0.065 Uiso calc R 1 . .
    C C3 0.8744(3) 0.75689(19) 0.4330(3) 0.0461(7) Uani d . 1 . .
    H H3 0.8381 0.7403 0.4890 0.055 Uiso calc R 1 . .
    C C4 0.9044(2) 0.68486(19) 0.3652(2) 0.0370(6) Uani d . 1 . .
    C C5 0.9577(3) 0.7118(2) 0.2820(3) 0.0460(7) Uani d . 1 . .
    H H5 0.9781 0.6646 0.2362 0.055 Uiso calc R 1 . .
    C C6 0.9810(3) 0.8072(2) 0.2660(3) 0.0467(7) Uani d . 1 . .
    H H6 1.0162 0.8242 0.2093 0.056 Uiso calc R 1 . .
    C C7 0.8785(2) 0.5822(2) 0.3806(3) 0.0403(7) Uani d . 1 . .
    C C8 0.7870(3) 0.4715(2) 0.4759(3) 0.0527(8) Uani d . 1 . .
    H H8A 0.8560 0.4335 0.5156 0.063 Uiso calc R 1 . .
    H H8B 0.7463 0.4414 0.3997 0.063 Uiso calc R 1 . .
    C C9 0.7087(4) 0.4766(2) 0.5519(3) 0.0672(10) Uani d . 1 . .
    H H9A 0.7509 0.5067 0.6277 0.081 Uiso calc R 1 . .
    H H9B 0.6418 0.5170 0.5124 0.081 Uiso calc R 1 . .
    C C10 0.6668(4) 0.3798(3) 0.5749(4) 0.0862(13) Uani d . 1 . .
    H H10A 0.6203 0.3516 0.5006 0.129 Uiso calc R 1 . .
    H H10B 0.6202 0.3864 0.6270 0.129 Uiso calc R 1 . .
    H H10C 0.7327 0.3389 0.6120 0.129 Uiso calc R 1 . .
    O O4 0.5717(2) 0.61479(15) 0.7201(2) 0.0742(8) Uani d . 1 . .
    H H4 0.5298 0.6082 0.7622 0.111 Uiso d R 1 . .
    O O5 0.5895(2) 1.07375(15) 0.6687(2) 0.0594(6) Uani d . 1 . .
    O O6 0.68661(18) 1.01843(13) 0.55031(18) 0.0492(5) Uani d . 1 . .
    C C11 0.5838(3) 0.7104(2) 0.7005(3) 0.0482(7) Uani d . 1 . .
    C C12 0.6369(3) 0.7352(2) 0.6165(3) 0.0610(9) Uani d . 1 . .
    H H12 0.6633 0.6871 0.5766 0.073 Uiso calc R 1 . .
    C C13 0.6507(3) 0.8303(2) 0.5919(3) 0.0497(8) Uani d . 1 . .
    H H13 0.6860 0.8462 0.5349 0.060 Uiso calc R 1 . .
    C C14 0.6125(2) 0.9033(2) 0.6512(2) 0.0385(6) Uani d . 1 . .
    C C15 0.5595(3) 0.8775(2) 0.7353(3) 0.0441(7) Uani d . 1 . .
    H H15 0.5335 0.9256 0.7757 0.053 Uiso calc R 1 . .
    C C16 0.5447(3) 0.7818(2) 0.7602(3) 0.0470(7) Uani d . 1 . .
    H H16 0.5088 0.7656 0.8166 0.056 Uiso calc R 1 . .
    C C17 0.6265(2) 1.0062(2) 0.6259(2) 0.0403(7) Uani d . 1 . .
    C C18 0.7092(3) 1.11661(19) 0.5211(3) 0.0476(7) Uani d . 1 . .
    H H18A 0.7597 1.1491 0.5916 0.057 Uiso calc R 1 . .
    H H18B 0.6365 1.1524 0.4918 0.057 Uiso calc R 1 . .
    C C19 0.7673(3) 1.1111(2) 0.4270(3) 0.0526(8) Uani d . 1 . .
    H H19A 0.7162 1.0776 0.3577 0.063 Uiso calc R 1 . .
    H H19B 0.8390 1.0741 0.4571 0.063 Uiso calc R 1 . .
    C C20 0.7954(3) 1.2110(2) 0.3895(3) 0.0672(10) Uani d . 1 . .
    H H20A 0.7243 1.2470 0.3571 0.101 Uiso calc R 1 . .
    H H20B 0.8337 1.2047 0.3300 0.101 Uiso calc R 1 . .
    H H20C 0.8461 1.2443 0.4579 0.101 Uiso calc R 1 . .
loop_
    _atom_site_aniso_label
    _atom_site_aniso_U_11
    _atom_site_aniso_U_22
    _atom_site_aniso_U_33
    _atom_site_aniso_U_12
    _atom_site_aniso_U_13
    _atom_site_aniso_U_23
    O1 0.1019(19) 0.0285(11) 0.0922(17) -0.0029(11) 0.0670(15) 0.0030(11)
    O2 0.0824(16) 0.0342(11) 0.0856(16) -0.0030(10) 0.0544(14) -0.0113(11)
    O3 0.0671(14) 0.0298(10) 0.0629(13) -0.0052(9) 0.0393(11) -0.0006(9)
    C1 0.0551(18) 0.0306(14) 0.0554(18) -0.0010(12) 0.0275(15) 0.0017(12)
    C2 0.078(2) 0.0349(15) 0.069(2) 0.0015(15) 0.0485(18) -0.0054(14)
    C3 0.0614(19) 0.0340(15) 0.0558(18) -0.0001(13) 0.0370(16) 0.0031(12)
    C4 0.0394(15) 0.0325(14) 0.0419(15) -0.0006(11) 0.0168(12) -0.0009(11)
    C5 0.0575(18) 0.0392(15) 0.0520(17) -0.0024(13) 0.0325(15) -0.0083(13)
    C6 0.0606(19) 0.0425(16) 0.0486(17) -0.0022(14) 0.0337(15) 0.0032(13)
    C7 0.0398(15) 0.0372(15) 0.0479(16) 0.0008(12) 0.0198(13) -0.0033(12)
    C8 0.068(2) 0.0302(15) 0.066(2) -0.0044(14) 0.0305(17) 0.0049(13)
    C9 0.101(3) 0.0448(18) 0.072(2) -0.0123(18) 0.051(2) -0.0045(16)
    C10 0.121(4) 0.063(2) 0.099(3) -0.018(2) 0.070(3) 0.000(2)
    O4 0.107(2) 0.0348(12) 0.111(2) -0.0041(12) 0.0776(17) 0.0060(12)
    O5 0.0821(16) 0.0367(12) 0.0756(15) 0.0051(10) 0.0478(13) -0.0039(10)
    O6 0.0660(13) 0.0292(10) 0.0655(13) -0.0020(9) 0.0395(11) -0.0008(9)
    C11 0.0502(17) 0.0375(15) 0.0637(19) -0.0021(13) 0.0279(15) 0.0039(14)
    C12 0.079(2) 0.0347(16) 0.093(3) 0.0007(15) 0.061(2) -0.0071(16)
    C13 0.0618(19) 0.0394(16) 0.065(2) -0.0035(14) 0.0435(17) -0.0034(14)
    C14 0.0347(14) 0.0397(15) 0.0427(15) -0.0020(11) 0.0145(12) -0.0007(12)
    C15 0.0544(18) 0.0368(15) 0.0475(16) 0.0010(13) 0.0254(14) -0.0052(12)
    C16 0.0520(17) 0.0494(17) 0.0483(17) 0.0005(14) 0.0281(15) 0.0023(14)
    C17 0.0412(15) 0.0390(15) 0.0422(15) 0.0020(12) 0.0154(13) -0.0028(12)
    C18 0.0585(19) 0.0271(14) 0.0614(19) -0.0043(12) 0.0250(15) -0.0014(13)
    C19 0.063(2) 0.0368(16) 0.067(2) -0.0039(14) 0.0330(17) -0.0001(14)
    C20 0.081(3) 0.0498(19) 0.084(3) -0.0122(18) 0.045(2) 0.0050(18)
_geom_special_details
;
All e.s.d.'s (except the e.s.d. in the dihedral angle between two l.s. planes)
are estimated using the full covariance matrix. The cell e.s.d.'s are taken
into account individually in the estimation of e.s.d.'s in distances, angles
and torsion angles; correlations between e.s.d.'s in cell parameters are only
used when they are defined by crystal symmetry. An approximate (isotropic)
treatment of cell e.s.d.'s is used for estimating e.s.d.'s involving l.s.
planes.
;
loop_
    _geom_bond_atom_site_label_1
    _geom_bond_atom_site_label_2
    _geom_bond_site_symmetry_2
    _geom_bond_distance
    _geom_bond_publ_flag
    O1 C1 . 1.353(3) ?
    O1 H1 . 0.8206 ?
    O2 C7 . 1.210(3) ?
    O3 C7 . 1.326(3) ?
    O3 C8 . 1.449(3) ?
    C1 C2 . 1.384(4) ?
    C1 C6 . 1.385(4) ?
    C2 C3 . 1.374(4) ?
    C2 H2 . 0.9300 ?
    C3 C4 . 1.397(4) ?
    C3 H3 . 0.9300 ?
    C4 C5 . 1.386(4) ?
    C4 C7 . 1.478(4) ?
    C5 C6 . 1.375(4) ?
    C5 H5 . 0.9300 ?
    C6 H6 . 0.9300 ?
    C8 C9 . 1.497(4) ?
    C8 H8A . 0.9700 ?
    C8 H8B . 0.9700 ?
    C9 C10 . 1.488(5) ?
    C9 H9A . 0.9700 ?
    C9 H9B . 0.9700 ?
    C10 H10A . 0.9600 ?
    C10 H10B . 0.9600 ?
    C10 H10C . 0.9600 ?
    O4 C11 . 1.360(3) ?
    O4 H4 . 0.8191 ?
    O5 C17 . 1.213(3) ?
    O6 C17 . 1.328(3) ?
    O6 C18 . 1.449(3) ?
    C11 C16 . 1.381(4) ?
    C11 C12 . 1.383(4) ?
    C12 C13 . 1.369(4) ?
    C12 H12 . 0.9300 ?
    C13 C14 . 1.389(4) ?
    C13 H13 . 0.9300 ?
    C14 C15 . 1.387(4) ?
    C14 C17 . 1.476(4) ?
    C15 C16 . 1.381(4) ?
    C15 H15 . 0.9300 ?
    C16 H16 . 0.9300 ?
    C18 C19 . 1.492(4) ?
    C18 H18A . 0.9700 ?
    C18 H18B . 0.9700 ?
    C19 C20 . 1.523(4) ?
    C19 H19A . 0.9700 ?
    C19 H19B . 0.9700 ?
    C20 H20A . 0.9600 ?
    C20 H20B . 0.9600 ?
    C20 H20C . 0.9600 ?
loop_
    _geom_angle_atom_site_label_1
    _geom_angle_atom_site_label_2
    _geom_angle_atom_site_label_3
    _geom_angle_site_symmetry_1
    _geom_angle_site_symmetry_3
    _geom_angle
    _geom_angle_publ_flag
    C1 O1 H1 . . 109.5 ?
    C7 O3 C8 . . 117.4(2) ?
    O1 C1 C2 . . 117.5(3) ?
    O1 C1 C6 . . 122.8(3) ?
    C2 C1 C6 . . 119.7(3) ?
    C3 C2 C1 . . 120.4(3) ?
    C3 C2 H2 . . 119.8 ?
    C1 C2 H2 . . 119.8 ?
    C2 C3 C4 . . 120.4(3) ?
    C2 C3 H3 . . 119.8 ?
    C4 C3 H3 . . 119.8 ?
    C5 C4 C3 . . 118.5(2) ?
    C5 C4 C7 . . 120.6(2) ?
    C3 C4 C7 . . 120.8(2) ?
    C6 C5 C4 . . 121.2(3) ?
    C6 C5 H5 . . 119.4 ?
    C4 C5 H5 . . 119.4 ?
    C5 C6 C1 . . 119.8(3) ?
    C5 C6 H6 . . 120.1 ?
    C1 C6 H6 . . 120.1 ?
    O2 C7 O3 . . 122.2(3) ?
    O2 C7 C4 . . 124.8(3) ?
    O3 C7 C4 . . 113.0(2) ?
    O3 C8 C9 . . 107.6(2) ?
    O3 C8 H8A . . 110.2 ?
    C9 C8 H8A . . 110.2 ?
    O3 C8 H8B . . 110.2 ?
    C9 C8 H8B . . 110.2 ?
    H8A C8 H8B . . 108.5 ?
    C10 C9 C8 . . 112.5(3) ?
    C10 C9 H9A . . 109.1 ?
    C8 C9 H9A . . 109.1 ?
    C10 C9 H9B . . 109.1 ?
    C8 C9 H9B . . 109.1 ?
    H9A C9 H9B . . 107.8 ?
    C9 C10 H10A . . 109.5 ?
    C9 C10 H10B . . 109.5 ?
    H10A C10 H10B . . 109.5 ?
    C9 C10 H10C . . 109.5 ?
    H10A C10 H10C . . 109.5 ?
    H10B C10 H10C . . 109.5 ?
    C11 O4 H4 . . 109.5 ?
    C17 O6 C18 . . 117.6(2) ?
    O4 C11 C16 . . 122.4(3) ?
    O4 C11 C12 . . 117.6(3) ?
    C16 C11 C12 . . 120.0(3) ?
    C13 C12 C11 . . 120.4(3) ?
    C13 C12 H12 . . 119.8 ?
    C11 C12 H12 . . 119.8 ?
    C12 C13 C14 . . 120.7(3) ?
    C12 C13 H13 . . 119.7 ?
    C14 C13 H13 . . 119.7 ?
    C15 C14 C13 . . 118.4(3) ?
    C15 C14 C17 . . 120.1(2) ?
    C13 C14 C17 . . 121.5(2) ?
    C16 C15 C14 . . 121.3(3) ?
    C16 C15 H15 . . 119.3 ?
    C14 C15 H15 . . 119.3 ?
    C15 C16 C11 . . 119.3(3) ?
    C15 C16 H16 . . 120.4 ?
    C11 C16 H16 . . 120.4 ?
    O5 C17 O6 . . 122.3(3) ?
    O5 C17 C14 . . 125.3(3) ?
    O6 C17 C14 . . 112.4(2) ?
    O6 C18 C19 . . 107.3(2) ?
    O6 C18 H18A . . 110.3 ?
    C19 C18 H18A . . 110.3 ?
    O6 C18 H18B . . 110.3 ?
    C19 C18 H18B . . 110.3 ?
    H18A C18 H18B . . 108.5 ?
    C18 C19 C20 . . 111.8(3) ?
    C18 C19 H19A . . 109.3 ?
    C20 C19 H19A . . 109.3 ?
    C18 C19 H19B . . 109.3 ?
    C20 C19 H19B . . 109.3 ?
    H19A C19 H19B . . 107.9 ?
    C19 C20 H20A . . 109.5 ?
    C19 C20 H20B . . 109.5 ?
    H20A C20 H20B . . 109.5 ?
    C19 C20 H20C . . 109.5 ?
    H20A C20 H20C . . 109.5 ?
    H20B C20 H20C . . 109.5 ?
loop_
    _geom_hbond_atom_site_label_D
    _geom_hbond_atom_site_label_H
    _geom_hbond_atom_site_label_A
    _geom_hbond_site_symmetry_A
    _geom_hbond_distance_DH
    _geom_hbond_distance_HA
    _geom_hbond_distance_DA
    _geom_hbond_angle_DHA
    _geom_hbond_publ_flag
    O4 H4 O5 2_646 0.82 1.93 2.730(3) 166.7 yes
    O1 H1 O2 2_755 0.82 1.91 2.720(3) 171.4 yes
data_global
_journal_date_recd_electronic     2009-12-04
_journal_date_accepted     2010-01-04
_journal_name_full     'Acta Crystallographica, Section E'
_journal_year     2010
_journal_volume     66
_journal_issue      2
_journal_page_first     o485
_journal_page_last     o485
_journal_paper_category     QO
_journal_coeditor_code     FK2009
_publ_contact_author_name     'Jing Cheng'
_publ_contact_author_address
;
Key Laboratory of Pesticide & Chemical Biology
Ministry of Education
College of Chemistry
Central China Normal University
Wuhan 430079
People's Republic of China
;
_publ_contact_author_email     mdchengjing@126.com
_publ_contact_author_fax     '027-67867961'
_publ_contact_author_phone     '027-67867962-8216'
_publ_section_title
;
Propyl 4-hydroxybenzoate
;
loop_
    _publ_author_name
    _publ_author_footnote
    _publ_author_address
    'Zhou, Yiwen' .
;
Key Laboratory of Pesticide & Chemical Biology
Ministry of Education
College of Chemistry
Central China Normal University
Wuhan 430079
People's Republic of China
;
    'Matsadiq, Guzalnur' .
;
Key Laboratory of Pesticide & Chemical Biology
Ministry of Education
College of Chemistry
Central China Normal University
Wuhan 430079
People's Republic of China
;
    'Wu, Yanling' .
;
Key Laboratory of Pesticide & Chemical Biology
Ministry of Education
College of Chemistry
Central China Normal University
Wuhan 430079
People's Republic of China
;
    'Xiao, Jing' .
;
Key Laboratory of Pesticide & Chemical Biology
Ministry of Education
College of Chemistry
Central China Normal University
Wuhan 430079
People's Republic of China
;
    'Cheng, Jing' .
;
Key Laboratory of Pesticide & Chemical Biology
Ministry of Education
College of Chemistry
Central China Normal University
Wuhan 430079
People's Republic of China
;
