# Supplementary material for: Propyl 4-hydroxy­benzoate
Source: Acta Crystallogr Sect E Struct Rep Online. 2010 Jan 30;66(Pt 2):o485. doi: 10.1107/S1600536810000139 (PMC2979756; doi:10.1107/S1600536810000139)
Supplement: Supplementary file 2 [file e-66-0o485-Isup2.hkl]

# 
# h,k,l, Fc-squared, Fo-squared, sigma(Fo-squared) and status flag 
# 
data_I
_shelx_title ' t            IN P21/c' 
_shelx_refln_list_code          4 
_shelx_F_calc_maximum      177.43 
_exptl_crystal_F_000       768.00 
_reflns_d_resolution_high  0.8408 
 
loop_ 
 _symmetry_equiv_pos_as_xyz 
 'x, y, z' 
 '-x, y+1/2, -z+1/2' 
 '-x, -y, -z' 
 'x, -y-1/2, z-1/2' 
 
_cell_length_a    12.0634 
_cell_length_b    13.8419 
_cell_length_c    11.7982 
_cell_angle_alpha  90.000 
_cell_angle_beta  108.625 
_cell_angle_gamma  90.000 
 
_shelx_F_squared_multiplier     1.000 
 
loop_ 
 _refln_index_h 
 _refln_index_k 
 _refln_index_l 
 _refln_F_squared_calc 
 _refln_F_squared_meas 
 _refln_F_squared_sigma 
 _refln_observed_status 
   2   0   0      462.68      555.47     12.92 o 
   3   0   0     4049.32     3555.28    113.61 o 
   4   0   0     3621.78     3628.61     87.44 o 
   5   0   0      627.03      613.72     18.88 o 
   6   0   0      348.00      372.68      8.34 o 
   7   0   0      101.33       86.35      4.80 o 
   8   0   0       44.82       55.54      3.81 o 
   9   0   0      203.00      163.99      5.56 o 
  10   0   0       95.22       92.64      5.63 o 
  11   0   0        0.51        3.35      1.51 o 
  12   0   0      117.56      106.32      8.28 o 
  13   0   0        6.85       21.53      5.30 o 
   1   1   0     2408.99     2716.01     30.63 o 
   2   1   0      301.29      282.54      3.35 o 
   3   1   0    31481.43    31935.42    471.59 o 
   4   1   0       28.90       29.26      1.48 o 
   5   1   0      185.20      175.44      3.39 o 
   6   1   0       34.84       31.29      1.85 o 
   7   1   0       27.51       29.45      1.96 o 
   8   1   0        0.61        2.13      0.83 o 
   9   1   0      131.42      121.12      3.38 o 
  10   1   0       31.47       33.64      1.98 o 
  11   1   0        3.42        9.01      1.89 o 
  12   1   0       87.04       82.10      3.85 o 
  13   1   0        1.90       15.75      3.81 o 
   1   2   0        0.09        0.70      0.20 o 
   2   2   0     3224.78     3191.40     58.91 o 
   3   2   0      790.38      772.76      9.52 o 
   4   2   0        5.65        2.43      0.50 o 
   6   2   0        1.74        2.11      0.74 o 
   7   2   0        5.70        6.35      1.15 o 
   8   2   0       22.09       28.92      1.96 o 
   9   2   0       68.05       65.53      2.47 o 
  10   2   0      132.38      127.82      3.66 o 
  11   2   0        2.13        8.33      1.72 o 
  12   2   0        1.58        8.81      1.96 o 
  13   2   0       26.35       38.46      2.99 o 
   1   3   0     2162.93     2445.49     37.46 o 
   2   3   0     5332.41     5631.63     72.19 o 
   3   3   0      544.06      493.68      5.88 o 
   4   3   0     1094.86      968.65     12.14 o 
   5   3   0        5.98        7.66      0.87 o 
   6   3   0       55.24       45.75      1.81 o 
   7   3   0       31.29       31.87      1.73 o 
   8   3   0        0.02        3.52      1.34 o 
   9   3   0       12.34       18.77      1.51 o 
  10   3   0       37.85       40.02      2.72 o 
  11   3   0        2.14        6.39      2.13 o 
  12   3   0        6.31       19.72      2.82 o 
  13   3   0        0.04        6.69      2.03 o 
   0   4   0      344.17      442.82      7.74 o 
   1   4   0     2389.84     2697.06     22.91 o 
   2   4   0       42.94       43.39      1.09 o 
   3   4   0      175.50      176.22      2.25 o 
   4   4   0        7.44        9.34      1.21 o 
   5   4   0       66.24       66.25      1.99 o 
   6   4   0      526.81      508.76      7.64 o 
   7   4   0       89.65       78.58      2.44 o 
   8   4   0       29.15       34.97      1.92 o 
   9   4   0        2.10        4.18      1.80 o 
  10   4   0       17.22       27.14      2.92 o 
  11   4   0        3.92        6.66      2.19 o 
  12   4   0        7.87       23.23      3.76 o 
   2   5   0     1151.48     1184.89     15.01 o 
   3   5   0        0.00        1.45      0.42 o 
   4   5   0        4.48        4.67      1.20 o 
   5   5   0      271.35      262.08      4.68 o 
   6   5   0        1.87        2.58      0.80 o 
   7   5   0        7.76       15.07      2.01 o 
   8   5   0       21.45       26.41      2.66 o 
   9   5   0      140.21      122.50      4.65 o 
  10   5   0       11.16       15.40      2.64 o 
  11   5   0        7.15       10.36      3.39 o 
  12   5   0        0.09        2.63      5.62 o 
   0   6   0       33.77       43.54      1.41 o 
   1   6   0     1536.70     1893.25     16.74 o 
   2   6   0       17.10       21.03      0.83 o 
   3   6   0     3607.92     4139.04     41.03 o 
   4   6   0      298.54      293.88      5.77 o 
   5   6   0      950.65      970.09     12.96 o 
   6   6   0       57.77       51.70      1.98 o 
   7   6   0      311.01      282.97      7.63 o 
   8   6   0        9.00        8.06      1.89 o 
   9   6   0       73.44       61.96      3.40 o 
  10   6   0       15.19       20.71      3.02 o 
  11   6   0       52.38       52.83      3.62 o 
  12   6   0       17.26       16.01      4.09 o 
   1   7   0      167.63      209.72      2.90 o 
   2   7   0      751.18      844.23      8.33 o 
   3   7   0      127.40      146.90      2.58 o 
   4   7   0     1157.30     1234.25     16.06 o 
   5   7   0       19.79       23.15      1.37 o 
   6   7   0       61.77       54.80      4.34 o 
   7   7   0        1.07        1.99      1.25 o 
   8   7   0       27.67       29.66      2.90 o 
   9   7   0        1.26        5.89      2.06 o 
  10   7   0        0.53        5.42      1.89 o 
  11   7   0        4.95       12.59      3.28 o 
  12   7   0       25.78       39.52      4.01 o 
   0   8   0     1715.68     1798.61     21.75 o 
   1   8   0      499.65      564.10      6.18 o 
   2   8   0       40.79       37.87      1.75 o 
   3   8   0      565.52      548.53      8.84 o 
   4   8   0        4.91        8.61      0.93 o 
   5   8   0      484.64      457.39      9.67 o 
   6   8   0       90.01       84.16      3.79 o 
   7   8   0        1.77        2.51      2.00 o 
   8   8   0        0.59        3.08      1.66 o 
   9   8   0        2.00        6.75      2.13 o 
  10   8   0       36.19       44.29      5.05 o 
  11   8   0        7.36       14.41      2.81 o 
   1   9   0      452.70      527.57      7.24 o 
   2   9   0      156.88      167.02      3.26 o 
   3   9   0      735.88      678.80      9.56 o 
   4   9   0       33.11       34.00      3.33 o 
   5   9   0       85.65       74.65      3.60 o 
   6   9   0        2.30        3.08      1.60 o 
   7   9   0       39.74       44.98      3.10 o 
   8   9   0        0.74        3.20      2.00 o 
   9   9   0       17.67       22.56      3.20 o 
  10   9   0        0.00        7.19      2.24 o 
  11   9   0       36.26       48.34      4.42 o 
   0  10   0     1410.21     1348.56     25.39 o 
   1  10   0       90.35       89.97      2.94 o 
   2  10   0       82.10      105.92      3.16 o 
   3  10   0      208.70      190.50      4.51 o 
   4  10   0        7.93       10.97      2.23 o 
   5  10   0       85.93       84.63      4.09 o 
   6  10   0      119.57      108.96      4.80 o 
   7  10   0        0.24        0.00      1.93 o 
   8  10   0        5.03        7.99      2.80 o 
   9  10   0        3.42        9.27      2.53 o 
  10  10   0       19.11       31.23      3.85 o 
   1  11   0      938.04      881.87     13.02 o 
   2  11   0       58.34       62.61      2.66 o 
   3  11   0     2248.46     2116.37     32.53 o 
   4  11   0       62.77       57.84      6.12 o 
   5  11   0     1063.64      993.88     20.96 o 
   6  11   0       44.59       47.89      3.70 o 
   7  11   0        0.77        0.61      1.96 o 
   8  11   0      170.04      153.13      8.56 o 
   9  11   0        1.09        7.20      2.30 o 
  10  11   0        9.39       20.17      4.44 o 
   0  12   0       75.70       68.62      3.86 o 
   1  12   0        0.24        1.37      1.24 o 
   2  12   0       95.26       86.78      4.01 o 
   3  12   0       14.88       24.53      2.71 o 
   4  12   0      928.04      797.73     15.63 o 
   5  12   0       67.05       63.18      3.97 o 
   6  12   0       25.29       38.51      3.48 o 
   7  12   0       36.01       37.08      3.99 o 
   8  12   0      253.34      229.08      7.62 o 
   9  12   0        0.98        9.12      3.32 o 
   1  13   0        7.55       10.77      1.82 o 
   2  13   0       76.34       62.83      3.37 o 
   3  13   0       92.10       77.20      3.93 o 
   4  13   0       22.96       18.73      3.16 o 
   5  13   0      107.62       94.11      4.55 o 
   6  13   0        2.78        7.20      2.17 o 
   7  13   0      139.61      122.78      5.24 o 
   8  13   0       20.34       25.56      3.17 o 
   0  14   0        7.14       10.60      4.64 o 
   1  14   0        8.05        6.55      1.57 o 
   2  14   0       21.39       26.30      2.55 o 
   3  14   0      103.83       95.35      5.15 o 
   4  14   0       49.18       51.99      3.45 o 
   5  14   0       24.52       28.44      4.20 o 
   6  14   0        0.68        5.51      1.78 o 
   7  14   0        0.85        8.91      2.74 o 
   1  15   0        4.90        8.70      1.80 o 
   2  15   0       92.94       79.76      4.06 o 
   3  15   0        0.53        3.91      1.65 o 
   4  15   0        6.88       12.88      2.49 o 
   5  15   0        3.38        5.92      1.72 o 
   0  16   0        7.63       21.86      5.96 o 
   1  16   0        0.19        7.45      2.58 o 
   2  16   0        2.09        6.11      1.53 o 
   3  16   0        1.78        6.35      2.00 o 
 -13   1   1       34.70       42.74      3.13 o 
 -12   1   1        9.18       15.10      1.79 o 
 -11   1   1       99.46       86.65      3.59 o 
 -10   1   1       46.38       42.51      2.06 o 
  -9   1   1        7.00       12.63      1.54 o 
  -8   1   1      293.52      267.72      5.15 o 
  -7   1   1      805.44      753.60     10.46 o 
  -6   1   1       97.13       93.67      2.51 o 
  -5   1   1      915.93      868.18     11.12 o 
  -4   1   1      376.69      380.87      6.35 o 
  -3   1   1      687.56      698.69     10.09 o 
  -2   1   1     1603.05     1648.13     24.69 o 
  -1   1   1     5489.63     6082.09    128.85 o 
   0   1   1      329.16      325.56      4.81 o 
   1   1   1        0.55        0.25      0.33 o 
   2   1   1       24.94       11.91      0.80 o 
   3   1   1    11636.14    11536.46    127.05 o 
   4   1   1       81.72       60.79      2.34 o 
   5   1   1      408.73      387.52      5.09 o 
   6   1   1      107.17      108.03      2.92 o 
   7   1   1      239.20      224.16      4.60 o 
   8   1   1       19.71       19.53      1.63 o 
   9   1   1       94.62       84.70      2.84 o 
  10   1   1       44.53       45.31      2.81 o 
  11   1   1        0.05        5.87      1.62 o 
  12   1   1        2.97       12.19      3.39 o 
  13   1   1       12.32       29.38      4.33 o 
 -13   2   1        5.72       17.73      3.25 o 
 -12   2   1       26.77       33.18      3.19 o 
 -11   2   1       32.07       32.01      1.87 o 
 -10   2   1        6.56       14.52      1.61 o 
  -9   2   1      284.26      271.09      5.45 o 
  -8   2   1        0.20        2.38      0.85 o 
  -7   2   1      238.47      211.26      4.86 o 
  -6   2   1      491.39      497.33      7.37 o 
  -5   2   1     1307.78     1264.87     15.48 o 
  -4   2   1      497.98      489.01      6.66 o 
  -3   2   1        0.26        1.28      0.56 o 
  -2   2   1     6023.51     6256.62     77.40 o 
  -1   2   1     1808.79     1960.11     22.33 o 
   0   2   1      115.59       97.74      1.71 o 
   1   2   1      661.68      754.89      9.35 o 
   2   2   1      395.30      400.00      5.88 o 
   3   2   1     2486.85     2489.50     33.05 o 
   4   2   1     2027.26     1832.95     18.97 o 
   5   2   1      145.15      132.78      2.49 o 
   6   2   1       14.60       16.28      1.67 o 
   7   2   1      185.02      180.59      3.99 o 
   8   2   1       65.37       66.10      2.92 o 
   9   2   1        3.87        4.92      1.84 o 
  10   2   1        1.63        7.02      1.76 o 
  11   2   1       51.35       55.91      4.15 o 
  12   2   1        6.64       13.96      2.45 o 
  13   2   1        7.42       21.00      3.75 o 
 -13   3   1        1.85       10.30      2.17 o 
 -12   3   1       21.85       33.56      2.96 o 
 -11   3   1       13.41       18.40      2.52 o 
 -10   3   1        6.93       19.31      1.69 o 
  -9   3   1       54.52       52.98      3.11 o 
  -8   3   1        1.25        3.40      1.06 o 
  -7   3   1      624.35      573.04      8.54 o 
  -6   3   1       42.13       39.33      1.64 o 
  -5   3   1      143.07      111.98      2.53 o 
  -4   3   1       23.81       19.67      1.43 o 
  -3   3   1      485.57      475.27      6.44 o 
  -2   3   1     2210.88     2327.90     36.05 o 
  -1   3   1     5609.28     6138.54     76.21 o 
   0   3   1     2066.78     2459.68     28.72 o 
   1   3   1       26.33       31.88      1.03 o 
   2   3   1     1631.27     1583.46     19.12 o 
   3   3   1     2481.42     2408.94     24.95 o 
   4   3   1      323.09      260.33      3.44 o 
   5   3   1       88.98       81.71      1.92 o 
   6   3   1      252.10      243.93      3.91 o 
   7   3   1       15.10       19.65      1.33 o 
   8   3   1        0.02        1.11      1.31 o 
   9   3   1       55.50       45.65      2.99 o 
  10   3   1        2.21        3.97      1.79 o 
  11   3   1        1.30        6.43      1.94 o 
  12   3   1        0.05        7.87      2.71 o 
  13   3   1        5.54       21.51      3.86 o 
 -13   4   1        0.31        7.86      2.28 o 
 -12   4   1        0.34        5.26      2.19 o 
 -11   4   1        4.39       13.17      2.36 o 
 -10   4   1       16.16       17.72      2.40 o 
  -9   4   1        0.09        1.55      0.98 o 
  -8   4   1      115.48      102.77      3.59 o 
  -7   4   1        0.54        0.13      0.75 o 
  -6   4   1      305.53      299.20      5.18 o 
  -5   4   1      269.53      284.09      4.85 o 
  -4   4   1      126.78      124.88      2.73 o 
  -3   4   1      287.31      233.63      4.49 o 
  -2   4   1      369.69      410.97      7.96 o 
  -1   4   1      115.11       84.61      1.81 o 
   0   4   1      584.73      665.89      7.60 o 
   1   4   1     1089.86     1152.33     12.47 o 
   2   4   1      183.10      195.52      3.20 o 
   3   4   1        0.91        1.48      0.61 o 
   4   4   1      183.57      145.60      2.31 o 
   5   4   1      485.27      445.61      6.83 o 
   6   4   1       65.04       62.23      1.92 o 
   7   4   1      127.85      109.20      3.98 o 
   8   4   1      154.57      131.22      5.32 o 
   9   4   1        0.35        2.50      1.75 o 
  10   4   1       33.72       29.67      3.11 o 
  11   4   1       12.35       15.46      2.60 o 
  12   4   1        4.09        9.93      3.28 o 
 -13   5   1        2.13       10.92      4.30 o 
 -12   5   1        0.14        5.37      2.09 o 
 -11   5   1       38.20       44.54      3.31 o 
 -10   5   1        6.35        7.85      2.38 o 
  -9   5   1       16.10       24.40      2.55 o 
  -8   5   1      325.61      317.98      5.96 o 
  -7   5   1       24.92       30.71      1.67 o 
  -6   5   1     2194.51     2179.50     26.29 o 
  -5   5   1       22.35       26.18      1.36 o 
  -4   5   1     2302.91     2416.15     28.34 o 
  -3   5   1      168.53      198.70      3.65 o 
  -2   5   1      462.70      589.95      8.04 o 
  -1   5   1       42.68       42.52      1.36 o 
   1   5   1        7.95       11.61      0.67 o 
   2   5   1      141.65      156.52      2.58 o 
   3   5   1      156.64      141.07      2.72 o 
   4   5   1      267.98      297.77      3.93 o 
   5   5   1      178.64      163.11      2.93 o 
   6   5   1      707.25      646.18     11.41 o 
   7   5   1       26.76       26.34      2.58 o 
   8   5   1      350.12      306.19      7.61 o 
   9   5   1       42.76       48.44      3.10 o 
  10   5   1       83.69       80.82      4.07 o 
  11   5   1        8.15       16.34      2.68 o 
  12   5   1        0.59        5.96      2.81 o 
 -12   6   1       40.19       50.14      3.69 o 
 -11   6   1       21.54       25.09      4.80 o 
 -10   6   1        0.32        2.65      1.95 o 
  -9   6   1        9.19       10.80      2.13 o 
  -8   6   1       40.45       35.64      2.74 o 
  -7   6   1      289.74      280.49      5.32 o 
  -6   6   1      282.85      271.50      5.13 o 
  -5   6   1       39.64       50.35      1.95 o 
  -4   6   1       59.05       60.37      2.05 o 
  -3   6   1     5673.24     6747.78     75.71 o 
  -2   6   1       24.26       22.65      1.43 o 
  -1   6   1        9.55       24.94      1.26 o 
   0   6   1       17.89       26.93      1.06 o 
   1   6   1     1351.47     1546.26     16.77 o 
   2   6   1        8.10       14.54      0.76 o 
   3   6   1       57.74       63.91      2.27 o 
   4   6   1       11.15       17.85      0.98 o 
   5   6   1     1741.63     1598.61     19.44 o 
   6   6   1        4.69       10.92      1.59 o 
   7   6   1       37.08       39.07      2.82 o 
   8   6   1      167.91      147.30      5.13 o 
   9   6   1       54.01       52.58      3.48 o 
  10   6   1       25.34       24.70      3.10 o 
  11   6   1        0.88        5.40      2.04 o 
  12   6   1        5.54       13.85      2.95 o 
 -12   7   1       17.53       29.50      3.80 o 
 -11   7   1       28.47       36.75      3.80 o 
 -10   7   1        0.20        2.35      1.96 o 
  -9   7   1        4.38        7.42      2.39 o 
  -8   7   1       43.16       58.52      3.21 o 
  -7   7   1       33.69       32.02      2.87 o 
  -6   7   1       87.11       77.97      2.49 o 
  -5   7   1       93.34       95.37      3.17 o 
  -4   7   1      212.42      211.55      3.59 o 
  -3   7   1      539.07      632.45      9.09 o 
  -2   7   1       12.87       18.76      1.38 o 
  -1   7   1      129.89      133.92      3.09 o 
   1   7   1       85.45       87.63      1.89 o 
   2   7   1      134.22      181.95      2.94 o 
   3   7   1      100.86      110.12      2.14 o 
   4   7   1       79.85       90.93      2.01 o 
   5   7   1      385.03      358.14      5.87 o 
   6   7   1      166.84      145.72      4.05 o 
   7   7   1       31.10       40.63      3.44 o 
   8   7   1       23.98       39.29      3.48 o 
   9   7   1       23.80       23.81      4.83 o 
  10   7   1        4.56       14.72      2.60 o 
  11   7   1        0.55        9.27      2.32 o 
 -12   8   1      168.70      157.19      7.72 o 
 -11   8   1        8.58       19.77      3.33 o 
 -10   8   1       43.83       52.39      3.59 o 
  -9   8   1        0.93        7.44      1.97 o 
  -8   8   1       19.81       23.35      2.75 o 
  -7   8   1       25.77       31.30      2.91 o 
  -6   8   1       10.94       15.50      1.31 o 
  -5   8   1       37.96       35.35      1.74 o 
  -4   8   1     1047.57     1003.79     11.88 o 
  -3   8   1       54.44       52.74      1.74 o 
  -2   8   1       63.44       69.26      1.99 o 
  -1   8   1       91.69      114.34      2.64 o 
   0   8   1      292.83      346.58      4.75 o 
   1   8   1     2561.84     2955.90     28.29 o 
   2   8   1      229.64      259.50      3.86 o 
   3   8   1       61.81       48.54      1.47 o 
   4   8   1       18.06       20.80      1.60 o 
   5   8   1      142.08      101.30      2.90 o 
   6   8   1      222.42      186.40      5.82 o 
   7   8   1       12.83       15.78      2.52 o 
   8   8   1        0.06        0.00      1.89 o 
   9   8   1        0.00        0.00      1.85 o 
  10   8   1        1.27        4.25      2.17 o 
  11   8   1        1.72       10.27      2.48 o 
 -11   9   1       30.69       40.73      3.72 o 
 -10   9   1      123.35      111.28      6.94 o 
  -9   9   1      116.74      113.06      4.88 o 
  -8   9   1        0.60        2.70      1.70 o 
  -7   9   1        0.02        2.09      1.40 o 
  -6   9   1       61.74       56.15      4.10 o 
  -5   9   1        6.72       12.02      1.34 o 
  -4   9   1        3.00        2.78      0.65 o 
  -3   9   1      126.55      116.07      2.76 o 
  -2   9   1      809.52      872.96     10.80 o 
  -1   9   1      616.82      633.22      8.43 o 
   0   9   1      276.26      323.65      4.69 o 
   1   9   1        1.05        1.62      0.57 o 
   2   9   1      150.40      155.87      2.94 o 
   3   9   1       67.13       64.67      2.28 o 
   4   9   1      340.92      305.07      5.43 o 
   5   9   1       16.70       22.45      1.88 o 
   6   9   1       32.69       33.40      3.26 o 
   7   9   1       15.16       13.50      2.62 o 
   8   9   1        6.66        9.71      2.40 o 
   9   9   1        0.42        1.60      2.13 o 
  10   9   1        2.27        8.18      2.76 o 
  11   9   1       10.38       17.98      2.85 o 
 -11  10   1       12.60       26.64      3.46 o 
 -10  10   1        0.06        3.20      1.99 o 
  -9  10   1        0.79        6.58      2.09 o 
  -8  10   1        0.31        1.37      3.29 o 
  -7  10   1       11.17       13.55      2.52 o 
  -6  10   1       25.59       31.64      3.15 o 
  -5  10   1        2.32        6.06      1.71 o 
  -4  10   1       30.61       30.17      1.98 o 
  -3  10   1       16.78       17.59      1.28 o 
  -2  10   1      647.76      638.49      8.67 o 
  -1  10   1       72.38       74.66      2.08 o 
   0  10   1      117.85      130.18      3.16 o 
   1  10   1      152.14      138.53      2.93 o 
   2  10   1      620.27      613.53      8.73 o 
   3  10   1      281.32      266.64      6.08 o 
   4  10   1      356.17      325.90      6.92 o 
   5  10   1       10.87        8.94      3.98 o 
   6  10   1       56.07       51.42      4.00 o 
   7  10   1        2.95        2.81      3.16 o 
   8  10   1       39.68       49.69      4.69 o 
   9  10   1       15.21       26.48      4.84 o 
  10  10   1        9.12       16.09      4.18 o 
 -10  11   1        0.85        8.73      2.17 o 
  -9  11   1        8.59       11.78      3.47 o 
  -8  11   1       11.08       15.44      2.92 o 
  -7  11   1      100.87       94.68      4.48 o 
  -6  11   1        0.90        1.68      1.89 o 
  -5  11   1      581.79      562.83     12.05 o 
  -4  11   1       82.22      101.37      4.52 o 
  -3  11   1       10.44       17.42      3.16 o 
  -2  11   1       42.51       56.67      4.14 o 
  -1  11   1     1546.81     1548.53     19.63 o 
   0  11   1        2.15        5.49      1.58 o 
   1  11   1       19.91       18.31      1.98 o 
   2  11   1       42.91       47.11      3.03 o 
   3  11   1      727.91      704.62     11.69 o 
   4  11   1       46.07       48.85      3.45 o 
   5  11   1        4.90        8.63      2.53 o 
   6  11   1      104.29      113.64      7.11 o 
   7  11   1      247.18      244.34      7.83 o 
   8  11   1        1.08        7.24      3.52 o 
   9  11   1       40.92       45.81      3.69 o 
  -9  12   1       16.18       18.86      2.89 o 
  -8  12   1      112.24      108.82      4.99 o 
  -7  12   1        0.65        5.03      2.03 o 
  -6  12   1        6.81        9.90      2.37 o 
  -5  12   1      121.08      114.45      4.95 o 
  -4  12   1     1148.25     1071.94     19.28 o 
  -3  12   1       79.01       80.48      5.70 o 
  -2  12   1      173.16      152.93      4.21 o 
  -1  12   1       13.46       16.78      1.98 o 
   0  12   1        0.18        0.00      0.80 o 
   1  12   1        6.84        8.26      1.76 o 
   2  12   1        7.93       12.38      2.17 o 
   3  12   1        6.12        5.84      2.24 o 
   4  12   1       12.81       21.72      3.07 o 
   5  12   1       42.32       46.02      3.43 o 
   6  12   1      562.52      469.31     11.42 o 
   7  12   1      119.00      112.71      5.40 o 
  -8  13   1       23.36       31.74      5.09 o 
  -7  13   1       36.01       41.27      4.25 o 
  -6  13   1      143.92      107.99      4.95 o 
  -5  13   1       81.18       67.34      3.78 o 
  -4  13   1       33.38       31.23      3.11 o 
  -3  13   1       95.52       63.17      3.52 o 
  -2  13   1       72.27       73.97      2.86 o 
  -1  13   1      202.11      199.64      5.07 o 
   0  13   1        5.19        6.05      1.52 o 
   1  13   1        7.19       12.60      2.20 o 
   2  13   1        0.00        4.08      2.37 o 
   3  13   1       87.42       99.62      4.62 o 
   4  13   1       98.77       93.69      5.87 o 
   5  13   1       23.74       26.23      3.30 o 
   6  13   1        3.73       13.31      2.54 o 
   7  13   1        0.31        8.91      2.13 o 
  -7  14   1        1.20        6.93      3.29 o 
  -6  14   1       17.80       28.82      3.59 o 
  -5  14   1        5.78       17.74      2.75 o 
  -4  14   1       31.32       34.89      2.98 o 
  -3  14   1       26.18       39.54      2.92 o 
  -2  14   1       88.83       80.22      3.88 o 
  -1  14   1       41.00       30.01      2.53 o 
   0  14   1        9.23       15.47      2.30 o 
   1  14   1        0.71        5.38      2.05 o 
   2  14   1        0.72        5.90      1.57 o 
   3  14   1       15.49       17.70      2.77 o 
   4  14   1       15.71       21.54      3.09 o 
   5  14   1       15.13       31.32      3.37 o 
   6  14   1        4.87       10.84      2.95 o 
  -5  15   1        0.00        5.01      1.54 o 
  -4  15   1       11.49       19.35      4.11 o 
  -3  15   1        3.50        7.63      1.76 o 
  -2  15   1        0.30        6.59      2.45 o 
  -1  15   1       54.35       49.63      5.17 o 
   0  15   1       11.17       20.43      2.75 o 
   1  15   1        2.08        7.96      1.78 o 
   2  15   1        0.27        7.07      1.68 o 
   3  15   1       22.76       29.27      3.19 o 
   4  15   1        0.49        8.85      2.00 o 
   5  15   1        4.24        8.93      2.00 o 
  -3  16   1      127.07      129.39      7.78 o 
  -2  16   1        0.16        2.28      2.07 o 
  -1  16   1        1.39        8.97      2.69 o 
   0  16   1        0.01        4.97      2.34 o 
   1  16   1       81.36       99.29      4.70 o 
   2  16   1        0.20        6.55      1.62 o 
 -13   0   2       38.35       46.14      3.31 o 
 -12   0   2       27.83       25.53      3.16 o 
 -11   0   2       73.05       78.83      4.14 o 
 -10   0   2      509.83      488.36     16.06 o 
  -9   0   2        0.02        0.20      1.10 o 
  -8   0   2      193.44      165.74      5.37 o 
  -7   0   2      546.40      535.80     11.34 o 
  -6   0   2     1524.86     1510.89     25.92 o 
  -5   0   2       87.33       78.68      2.81 o 
  -4   0   2      352.37      281.75      7.62 o 
  -3   0   2      101.54      110.59      2.69 o 
  -2   0   2     2367.03     2516.01     53.99 o 
  -1   0   2      332.77      344.81      8.61 o 
   0   0   2      100.45      137.26      2.34 o 
   1   0   2      373.39      351.18      6.36 o 
   3   0   2      311.72      289.64      6.18 o 
   4   0   2      953.07      907.97     16.36 o 
   5   0   2     5005.18     4487.62     72.01 o 
   6   0   2     1802.51     1586.53     21.75 o 
   7   0   2      261.56      235.81      6.92 o 
   8   0   2      250.58      205.69     10.60 o 
   9   0   2        4.34        6.09      1.90 o 
  10   0   2        1.02        0.00      3.31 o 
  11   0   2       18.16       24.84      5.30 o 
  12   0   2       27.51       45.38      5.63 o 
 -14   1   2        2.16        7.20      4.64 o 
 -13   1   2       21.95       33.66      3.25 o 
 -12   1   2        0.33        6.46      1.39 o 
 -11   1   2        0.61        5.11      1.10 o 
 -10   1   2      210.29      182.98      4.48 o 
  -9   1   2       13.62       17.60      1.49 o 
  -8   1   2      112.03      107.85      3.00 o 
  -7   1   2     1465.08     1455.12     18.11 o 
  -6   1   2       48.84       45.21      1.73 o 
  -5   1   2      256.03      250.23      4.14 o 
  -4   1   2      387.74      403.15      5.63 o 
  -3   1   2      629.00      618.02      7.77 o 
  -2   1   2       16.88       11.39      0.76 o 
  -1   1   2    18660.08    19642.92    389.09 o 
   0   1   2      524.94      525.06      5.80 o 
   1   1   2     1893.69     1967.80     28.75 o 
   2   1   2     7494.27     7182.46     66.00 o 
   3   1   2     1972.73     1901.46     19.98 o 
   4   1   2        0.74        1.71      0.72 o 
   5   1   2     7252.57     6734.08     75.20 o 
   6   1   2       67.80       47.80      2.10 o 
   7   1   2       27.61       29.19      1.46 o 
   8   1   2       46.95       43.61      2.16 o 
   9   1   2        1.64        4.05      2.12 o 
  10   1   2        1.96        9.31      1.84 o 
  11   1   2        1.39        6.79      2.58 o 
  12   1   2        4.11       15.88      3.16 o 
 -14   2   2       21.29       30.94      3.81 o 
 -13   2   2        8.00       28.31      3.01 o 
 -12   2   2        5.39        9.57      1.40 o 
 -11   2   2      101.17       93.14      3.23 o 
 -10   2   2        4.55       11.13      1.47 o 
  -9   2   2       41.69       38.77      2.44 o 
  -8   2   2      821.78      787.81     11.18 o 
  -7   2   2      133.50      143.87      3.34 o 
  -6   2   2      854.96      823.61     10.94 o 
  -5   2   2      115.21      116.57      2.60 o 
  -4   2   2     2445.76     2549.75     29.25 o 
  -3   2   2      297.99      306.22      4.41 o 
  -2   2   2       34.15       40.35      1.05 o 
  -1   2   2     2336.54     2659.31     30.03 o 
   0   2   2     4138.19     4510.96     49.01 o 
   1   2   2       30.21       32.37      0.94 o 
   2   2   2     1740.93     1693.68     20.40 o 
   3   2   2       16.67       15.96      1.18 o 
   4   2   2      784.02      657.87     10.64 o 
   5   2   2       17.61       26.15      2.10 o 
   6   2   2       30.93       29.62      1.45 o 
   7   2   2        0.40        2.01      0.80 o 
   8   2   2      116.04      105.38      4.09 o 
   9   2   2        5.05       13.85      2.41 o 
  10   2   2        5.27        6.43      1.72 o 
  11   2   2       16.17       26.89      5.96 o 
  12   2   2       11.19       24.67      3.82 o 
 -13   3   2      186.92      176.34      5.90 o 
 -12   3   2        9.60       16.48      2.56 o 
 -11   3   2        0.87        5.96      1.17 o 
 -10   3   2       83.81       82.73      2.86 o 
  -9   3   2        0.71        1.67      0.93 o 
  -8   3   2      223.01      197.29      4.30 o 
  -7   3   2       57.15       59.26      2.15 o 
  -6   3   2       40.50       44.61      1.94 o 
  -5   3   2      121.76      130.36      2.82 o 
  -4   3   2       13.53       13.28      0.83 o 
  -3   3   2       97.66       90.23      2.01 o 
  -2   3   2      852.39      973.47     11.87 o 
  -1   3   2     2331.39     2520.71     28.73 o 
   0   3   2     6154.79     6632.28     97.75 o 
   1   3   2      890.20      889.00     13.77 o 
   2   3   2      268.92      246.20      4.95 o 
   3   3   2      653.35      562.07      8.00 o 
   4   3   2     1194.85     1045.02     13.81 o 
   5   3   2        0.04        1.12      0.87 o 
   6   3   2      373.45      309.82      4.68 o 
   7   3   2       68.10       58.66      3.87 o 
   8   3   2       13.04        9.94      2.09 o 
   9   3   2        0.01        3.99      1.65 o 
  10   3   2        1.97        8.17      2.09 o 
  11   3   2        2.93        2.93      2.86 o 
  12   3   2        3.26       14.27      3.28 o 
 -13   4   2        7.22       20.85      3.42 o 
 -12   4   2        0.35        6.65      2.74 o 
 -11   4   2       23.91       39.54      2.86 o 
 -10   4   2       11.36       23.86      1.86 o 
  -9   4   2        1.82        5.06      1.37 o 
  -8   4   2       79.00       69.41      2.72 o 
  -7   4   2      236.91      226.32      4.54 o 
  -6   4   2       48.82       50.60      1.95 o 
  -5   4   2      433.91      458.94      6.85 o 
  -4   4   2      752.75      817.86     12.48 o 
  -3   4   2        8.92       14.29      1.03 o 
  -2   4   2       17.58       18.94      0.88 o 
  -1   4   2     1769.16     1974.87     22.97 o 
   0   4   2       23.53       27.91      0.87 o 
   1   4   2     1247.36     1409.47     17.50 o 
   2   4   2      214.92      214.35      3.90 o 
   3   4   2      613.79      562.66      8.20 o 
   4   4   2        8.00        7.56      1.09 o 
   5   4   2        6.22        5.31      1.49 o 
   6   4   2        3.27        3.83      0.95 o 
   7   4   2       20.05       28.37      1.97 o 
   8   4   2       45.56       50.22      3.28 o 
   9   4   2       30.24       35.86      3.36 o 
  10   4   2        2.65        6.04      2.03 o 
  11   4   2       14.10       25.02      3.36 o 
  12   4   2        1.77       14.07      6.62 o 
 -13   5   2        0.97        9.62      2.76 o 
 -12   5   2        4.41        9.69      2.00 o 
 -11   5   2        0.34        1.88      1.82 o 
 -10   5   2        0.09        0.60      1.73 o 
  -9   5   2       12.88       14.98      1.78 o 
  -8   5   2      114.10      106.44      3.11 o 
  -7   5   2      369.67      343.29      6.09 o 
  -6   5   2      113.85      120.61      3.02 o 
  -5   5   2      144.93      144.94      3.28 o 
  -4   5   2      543.14      614.37      8.67 o 
  -3   5   2      166.84      180.29      3.48 o 
  -2   5   2      412.15      427.35      6.30 o 
  -1   5   2       25.87       28.25      1.22 o 
   0   5   2      929.77      985.26     11.13 o 
   1   5   2        4.77        1.09      0.68 o 
   2   5   2       26.45       29.65      1.46 o 
   3   5   2       38.51       31.12      2.00 o 
   4   5   2      645.22      569.62     10.36 o 
   5   5   2        1.15        0.68      0.93 o 
   6   5   2       38.45       28.84      1.99 o 
   7   5   2       79.97       71.64      2.79 o 
   8   5   2       73.29       65.48      3.48 o 
   9   5   2        3.88        5.21      1.93 o 
  10   5   2        3.43        6.63      2.34 o 
  11   5   2       12.18       17.28      2.90 o 
  12   5   2        0.40       10.68      2.83 o 
 -13   6   2       81.00       89.31      5.61 o 
 -12   6   2        1.00        1.42      2.08 o 
 -11   6   2       14.54       23.31      3.03 o 
 -10   6   2       18.08       11.90      2.92 o 
  -9   6   2       99.65       89.59      2.97 o 
  -8   6   2       49.39       48.60      2.29 o 
  -7   6   2      253.05      263.65      5.17 o 
  -6   6   2        0.12        0.37      0.81 o 
  -5   6   2      249.34      274.74      5.03 o 
  -4   6   2       18.69       20.40      1.71 o 
  -3   6   2     4766.40     5715.10     64.47 o 
  -2   6   2       45.08       47.55      1.92 o 
   0   6   2       15.36       13.64      1.10 o 
   1   6   2     1456.11     1816.61     19.96 o 
   2   6   2        0.24        0.40      0.69 o 
   3   6   2      311.85      298.81      5.56 o 
   4   6   2        4.03        4.52      1.11 o 
   5   6   2      403.75      379.89      6.05 o 
   6   6   2      213.74      191.12      4.08 o 
   7   6   2       62.23       72.01      2.93 o 
   8   6   2       40.81       37.60      3.21 o 
   9   6   2       96.82       75.47      3.93 o 
  10   6   2       11.64       12.16      2.63 o 
  11   6   2        6.88       14.54      2.77 o 
 -12   7   2        4.93       10.82      2.68 o 
 -11   7   2      224.06      220.34      7.06 o 
 -10   7   2      171.97      164.30      5.77 o 
  -9   7   2        1.49        6.08      1.94 o 
  -8   7   2       17.84       22.92      1.58 o 
  -7   7   2        0.58        2.94      0.80 o 
  -6   7   2       63.72       59.60      2.25 o 
  -5   7   2       18.40       22.04      1.46 o 
  -4   7   2      700.85      708.95     10.17 o 
  -3   7   2       21.96       21.27      1.53 o 
  -2   7   2     1853.77     2182.97     26.19 o 
  -1   7   2       31.15       31.40      1.59 o 
   0   7   2     1028.70     1198.33     13.79 o 
   1   7   2        0.63        1.78      0.52 o 
   2   7   2      433.93      425.36      8.34 o 
   3   7   2      322.16      309.23      5.88 o 
   4   7   2      178.02      194.26      3.97 o 
   5   7   2       87.08       89.89      2.75 o 
   6   7   2      215.02      189.90      4.23 o 
   7   7   2        5.99        8.36      1.62 o 
   8   7   2        9.33       14.25      2.66 o 
   9   7   2        0.65        6.01      2.88 o 
  10   7   2        4.33        6.82      2.53 o 
  11   7   2        0.00        5.41      2.32 o 
 -12   8   2       38.03       53.38      4.77 o 
 -11   8   2      142.24      144.91      8.78 o 
 -10   8   2      237.06      218.50      6.97 o 
  -9   8   2       10.41       15.33      2.52 o 
  -8   8   2      184.55      184.83      5.76 o 
  -7   8   2        1.31        4.61      0.96 o 
  -6   8   2       36.42       32.10      1.65 o 
  -5   8   2       20.00       27.02      1.67 o 
  -4   8   2       56.35       70.77      2.84 o 
  -3   8   2     1522.96     1555.40     19.73 o 
  -2   8   2        0.01        1.06      1.02 o 
  -1   8   2      104.20       94.19      2.36 o 
   0   8   2       91.10       88.74      2.26 o 
   1   8   2      362.09      387.05      7.63 o 
   2   8   2      643.30      634.68     10.66 o 
   3   8   2      288.94      287.31      5.10 o 
   4   8   2       33.94       31.10      1.98 o 
   5   8   2      494.70      475.02      7.43 o 
   6   8   2        1.47        4.36      1.28 o 
   7   8   2       47.34       52.06      2.78 o 
   8   8   2       14.24       16.48      2.90 o 
   9   8   2        0.00        3.55      2.60 o 
  10   8   2        0.01        5.62      2.17 o 
  11   8   2        0.14        8.12      2.25 o 
 -11   9   2       11.11       13.64      2.69 o 
 -10   9   2        3.71       10.43      2.69 o 
  -9   9   2      166.20      154.02      5.62 o 
  -8   9   2       15.73       26.74      2.97 o 
  -7   9   2      114.07       98.47      4.15 o 
  -6   9   2        8.24       16.21      1.47 o 
  -5   9   2       26.42       28.69      1.69 o 
  -4   9   2       38.65       35.96      2.23 o 
  -3   9   2       70.51       72.47      2.47 o 
  -2   9   2       59.96       66.36      2.35 o 
  -1   9   2     1385.34     1413.83     16.45 o 
   0   9   2      413.85      435.24      6.48 o 
   1   9   2      234.49      243.35      4.63 o 
   2   9   2       53.79       57.01      2.25 o 
   3   9   2      622.34      573.18     10.28 o 
   4   9   2       11.53       12.29      1.56 o 
   5   9   2       43.18       36.14      2.37 o 
   6   9   2       17.37       20.07      2.01 o 
   7   9   2       48.33       47.58      2.85 o 
   8   9   2        0.17        1.52      2.00 o 
   9   9   2       10.55       24.43      3.54 o 
  10   9   2        1.23        8.38      2.41 o 
 -11  10   2       14.54       17.93      3.58 o 
 -10  10   2        6.72       16.30      2.58 o 
  -9  10   2        0.59        8.98      2.65 o 
  -8  10   2       84.94       89.19      4.39 o 
  -7  10   2        0.27        2.07      1.54 o 
  -6  10   2       70.09       60.65      4.91 o 
  -5  10   2        0.84        2.22      1.15 o 
  -4  10   2      228.00      222.55      4.45 o 
  -3  10   2        5.88        7.99      1.06 o 
  -2  10   2       13.21       13.00      1.65 o 
  -1  10   2       92.71       84.41      2.28 o 
   0  10   2      641.07      705.62      8.62 o 
   1  10   2        7.84        8.20      1.41 o 
   2  10   2     1062.08     1053.60     14.65 o 
   3  10   2      132.59      119.74      3.44 o 
   4  10   2       14.49       20.04      1.98 o 
   5  10   2      203.46      186.70      4.57 o 
   6  10   2        4.75        5.12      1.70 o 
   7  10   2       37.20       40.96      4.13 o 
   8  10   2       30.51       35.55      4.07 o 
   9  10   2        0.38        5.73      2.41 o 
 -10  11   2        7.13       11.34      2.45 o 
  -9  11   2      110.82      114.62      5.08 o 
  -8  11   2       14.43       20.37      3.02 o 
  -7  11   2       12.11       16.18      2.79 o 
  -6  11   2      131.98      118.42      4.88 o 
  -5  11   2        0.92        4.95      1.65 o 
  -4  11   2       24.80       34.12      1.96 o 
  -3  11   2     2780.82     2643.85     37.04 o 
  -2  11   2        1.15        1.00      1.19 o 
  -1  11   2     3230.24     3105.26     30.49 o 
   0  11   2        7.35       12.69      1.57 o 
   1  11   2     1255.27     1168.85     16.82 o 
   2  11   2      138.57      128.62      7.75 o 
   3  11   2      246.69      213.71      5.60 o 
   4  11   2       34.53       41.23      4.06 o 
   5  11   2      566.61      503.50      9.77 o 
   6  11   2      103.53       98.04      6.63 o 
   7  11   2      137.05      132.29      7.53 o 
   8  11   2       38.31       48.10      4.14 o 
   9  11   2        1.01        6.95      2.37 o 
  -9  12   2        2.86        9.45      2.26 o 
  -8  12   2       47.79       52.33      3.66 o 
  -7  12   2        3.07       14.55      2.62 o 
  -6  12   2      557.04      454.14     10.84 o 
  -5  12   2       11.67       14.81      2.55 o 
  -4  12   2       19.19       28.63      1.76 o 
  -3  12   2        4.44       19.99      2.81 o 
  -2  12   2     1151.50     1023.50     24.35 o 
  -1  12   2       17.54       14.04      2.03 o 
   0  12   2      320.34      295.31      6.98 o 
   1  12   2       24.17       27.75      2.48 o 
   2  12   2       23.80       23.67      3.01 o 
   3  12   2        5.63        9.19      1.96 o 
   4  12   2        0.72        0.71      1.59 o 
   5  12   2       59.67       57.01      3.26 o 
   6  12   2      317.59      281.84      8.42 o 
   7  12   2       58.06       66.22      4.04 o 
   8  12   2        8.28       17.36      3.15 o 
  -8  13   2        2.76        7.08      2.14 o 
  -7  13   2       15.05       21.07      2.84 o 
  -6  13   2        1.01        1.76      1.49 o 
  -5  13   2      183.32      140.11      5.86 o 
  -4  13   2       26.18       31.76      2.74 o 
  -3  13   2      161.21      153.39      3.79 o 
  -2  13   2       24.20       25.29      1.78 o 
  -1  13   2      289.28      240.16      5.91 o 
   0  13   2       60.09       49.30      2.69 o 
   1  13   2        1.05        2.62      1.58 o 
   2  13   2       10.78       14.65      3.14 o 
   3  13   2       43.08       39.25      2.82 o 
   4  13   2       23.68       25.07      3.96 o 
   5  13   2       10.88       20.81      3.17 o 
   6  13   2       10.92       13.73      2.40 o 
   7  13   2       26.41       33.67      3.78 o 
  -7  14   2       23.17       32.62      3.03 o 
  -6  14   2        6.96       12.69      2.05 o 
  -5  14   2        8.88       14.02      2.40 o 
  -4  14   2        1.44        8.25      2.10 o 
  -3  14   2       40.66       35.93      2.78 o 
  -2  14   2       34.76       48.36      2.59 o 
  -1  14   2       74.46       75.93      3.26 o 
   0  14   2       41.17       38.60      3.16 o 
   1  14   2       11.99       12.13      1.77 o 
   2  14   2        5.01        6.64      1.64 o 
   3  14   2        0.62        3.95      1.60 o 
   4  14   2        9.74       11.77      2.28 o 
   5  14   2       39.53       41.50      3.58 o 
   6  14   2       29.97       31.68      3.49 o 
  -5  15   2       29.54       36.36      2.99 o 
  -4  15   2        3.53        8.32      2.32 o 
  -3  15   2        4.42        5.57      2.69 o 
  -2  15   2        9.41       14.33      3.58 o 
  -1  15   2        0.39        3.95      1.71 o 
   0  15   2       96.94       94.17      4.34 o 
   1  15   2        2.89        6.99      1.68 o 
   2  15   2        5.12        7.68      3.11 o 
   3  15   2        2.24        5.41      1.72 o 
   4  15   2       30.71       37.51      3.29 o 
  -3  16   2        4.48        9.15      2.51 o 
  -2  16   2        6.67       10.19      3.16 o 
  -1  16   2        7.67       10.34      2.78 o 
   0  16   2        0.10        5.43      1.54 o 
   1  16   2        0.70        4.22      1.66 o 
 -14   1   3        3.59       13.42      2.11 o 
 -13   1   3        2.28       10.31      2.15 o 
 -12   1   3       20.66       27.26      2.14 o 
 -11   1   3       11.91       15.29      1.74 o 
 -10   1   3       15.00       21.26      1.85 o 
  -9   1   3      607.01      578.67      8.97 o 
  -8   1   3      144.08      146.42      3.47 o 
  -7   1   3        1.36        2.73      0.78 o 
  -6   1   3      838.91      798.62     10.55 o 
  -5   1   3     4252.81     4547.24     51.23 o 
  -4   1   3       67.28       76.69      2.09 o 
  -3   1   3     1474.91     1547.98     20.64 o 
  -2   1   3       15.10        8.61      0.68 o 
  -1   1   3      176.78      145.37      2.49 o 
   0   1   3     2140.07     2274.01     21.37 o 
   1   1   3      947.82     1056.41     10.37 o 
   2   1   3      430.08      453.31      5.10 o 
   3   1   3       16.29       11.12      0.90 o 
   4   1   3       53.71       38.20      1.69 o 
   5   1   3     4816.02     4707.43     53.55 o 
   6   1   3        0.36        0.00      1.23 o 
   7   1   3       53.20       48.20      2.26 o 
   8   1   3        2.68        4.40      1.93 o 
   9   1   3       73.43       58.88      3.45 o 
  10   1   3        0.08        1.32      2.81 o 
  11   1   3       21.04       31.28      4.80 o 
  12   1   3        8.65       21.71      3.97 o 
 -14   2   3        8.18       15.57      3.31 o 
 -13   2   3        0.37        2.87      1.74 o 
 -12   2   3       82.89       86.53      3.84 o 
 -11   2   3       42.34       51.36      2.97 o 
 -10   2   3      184.81      172.30      5.45 o 
  -9   2   3       46.14       45.61      2.05 o 
  -8   2   3       58.05       49.44      2.01 o 
  -7   2   3      931.88      953.52     12.56 o 
  -6   2   3       94.36      134.49      3.01 o 
  -5   2   3     1165.17     1304.05     15.90 o 
  -4   2   3     1776.02     1785.09     20.92 o 
  -3   2   3     2193.14     2302.19     26.45 o 
  -2   2   3      902.05      974.31     11.75 o 
  -1   2   3        7.96        8.16      0.43 o 
   0   2   3     3725.99     3828.23     35.55 o 
   1   2   3        2.81        2.60      0.45 o 
   2   2   3      559.23      484.54      6.16 o 
   3   2   3      306.51      304.12      5.10 o 
   4   2   3       56.73       52.87      2.31 o 
   5   2   3      275.71      246.39      5.87 o 
   6   2   3      348.01      257.72      5.45 o 
   7   2   3       68.85       58.93      3.21 o 
   8   2   3      206.78      166.37      7.44 o 
   9   2   3       25.25       31.18      3.16 o 
  10   2   3        8.29       14.31      3.49 o 
  11   2   3        0.01       11.57      3.49 o 
  12   2   3        0.04       13.96      5.96 o 
 -14   3   3       23.52       26.17      4.64 o 
 -13   3   3       30.45       40.57      3.97 o 
 -12   3   3       50.91       67.79      3.07 o 
 -11   3   3       30.27       37.36      2.19 o 
 -10   3   3       17.33       24.26      1.84 o 
  -9   3   3        6.93        9.83      1.34 o 
  -8   3   3       55.07       58.89      2.24 o 
  -7   3   3      485.38      464.92      7.22 o 
  -6   3   3       12.05        8.90      1.03 o 
  -5   3   3      863.26      890.91     11.56 o 
  -4   3   3       54.33       51.17      1.72 o 
  -3   3   3      124.12      125.07      2.90 o 
  -2   3   3      255.30      292.62      4.39 o 
  -1   3   3      470.80      442.59      5.95 o 
   0   3   3     1879.19     1887.33     19.50 o 
   1   3   3     1715.98     1706.30     34.50 o 
   2   3   3       14.76       15.22      1.18 o 
   3   3   3       51.57       46.18      1.85 o 
   4   3   3       80.40       73.47      5.48 o 
   5   3   3      195.20      174.86      5.69 o 
   6   3   3       27.10       27.78      3.37 o 
   7   3   3       10.10       11.51      1.67 o 
   8   3   3       77.54       75.18      6.56 o 
   9   3   3        3.28        6.54      2.03 o 
  10   3   3        5.79        9.13      1.96 o 
  11   3   3        1.43       15.68      6.62 o 
  12   3   3        0.56        8.83      3.16 o 
 -13   4   3       14.39       22.65      3.49 o 
 -12   4   3       61.76       67.95      4.56 o 
 -11   4   3        1.99        6.09      1.33 o 
 -10   4   3        0.03        1.50      1.24 o 
  -9   4   3       34.80       39.93      2.00 o 
  -8   4   3       16.07       15.32      1.48 o 
  -7   4   3      106.23      106.75      2.91 o 
  -6   4   3      397.16      373.07      6.09 o 
  -5   4   3       12.39        8.89      0.97 o 
  -4   4   3      246.89      237.40      4.15 o 
  -3   4   3      933.96     1018.29     15.06 o 
  -2   4   3       55.06       80.11      1.98 o 
  -1   4   3       39.05       54.12      1.52 o 
   0   4   3      167.96      189.75      2.97 o 
   1   4   3      342.43      328.56      5.40 o 
   2   4   3      170.79      184.70      3.70 o 
   3   4   3      440.74      435.05     10.23 o 
   4   4   3        1.80        0.39      0.80 o 
   5   4   3        6.83        6.86      1.31 o 
   6   4   3       31.62       24.84      2.16 o 
   7   4   3      112.26      102.20      3.25 o 
   8   4   3        5.94        4.67      2.63 o 
   9   4   3       40.57       36.66      3.25 o 
  10   4   3       56.49       49.56      3.46 o 
  11   4   3        0.10        8.55      2.09 o 
 -13   5   3       24.35       42.28      4.61 o 
 -12   5   3       70.16       71.15      8.78 o 
 -11   5   3        9.33       13.09      1.86 o 
 -10   5   3       10.37       16.03      1.78 o 
  -9   5   3       76.51       69.27      2.61 o 
  -8   5   3        1.92        5.01      1.04 o 
  -7   5   3       19.13       19.14      1.51 o 
  -6   5   3     1135.62     1212.56     18.27 o 
  -5   5   3        0.88        3.26      0.83 o 
  -4   5   3     3846.10     4327.28     49.37 o 
  -3   5   3       37.14       50.62      1.71 o 
  -2   5   3     2595.58     2996.14     34.54 o 
  -1   5   3       72.72       83.44      2.07 o 
   0   5   3      772.71      923.37     12.37 o 
   1   5   3        2.87        1.81      0.69 o 
   2   5   3       14.42       16.25      1.37 o 
   3   5   3        4.41        9.44      1.20 o 
   4   5   3       72.27       66.20      2.57 o 
   5   5   3       33.03       30.46      1.93 o 
   6   5   3       59.17       50.74      2.51 o 
   7   5   3       39.29       34.18      2.80 o 
   8   5   3      121.01      107.15      3.67 o 
   9   5   3       18.35       15.21      2.72 o 
  10   5   3       26.43       29.78      3.65 o 
  11   5   3       17.76       27.45      3.40 o 
 -13   6   3       75.88       70.85      5.23 o 
 -12   6   3        5.71        8.10      3.02 o 
 -11   6   3      144.87      144.59      6.91 o 
 -10   6   3       75.57       74.95      2.92 o 
  -9   6   3      134.13      117.39      3.54 o 
  -8   6   3       11.00        9.91      1.45 o 
  -7   6   3       22.42       25.10      1.77 o 
  -6   6   3       14.07       19.43      1.43 o 
  -5   6   3      397.85      491.95      7.68 o 
  -4   6   3       30.54       29.89      1.84 o 
  -3   6   3       22.08       39.70      1.64 o 
  -2   6   3       32.16       30.55      1.51 o 
  -1   6   3     4181.39     5056.62     55.31 o 
   0   6   3       65.40       57.84      2.27 o 
   1   6   3       44.38       54.62      2.11 o 
   2   6   3       11.00       18.56      1.59 o 
   3   6   3      554.53      554.19      8.77 o 
   4   6   3        1.84        0.87      1.07 o 
   5   6   3       84.98       61.57      2.90 o 
   6   6   3       29.06       30.49      1.95 o 
   7   6   3      239.60      179.58      4.74 o 
   8   6   3        3.65        5.94      1.63 o 
   9   6   3       12.67       16.00      2.91 o 
  10   6   3       38.03       49.88      3.99 o 
  11   6   3        0.29        8.38      2.33 o 
 -12   7   3      125.95      125.23      6.60 o 
 -11   7   3        6.14       11.05      3.81 o 
 -10   7   3      239.59      224.00      6.80 o 
  -9   7   3       96.38       95.16      5.99 o 
  -8   7   3       22.57       23.40      1.65 o 
  -7   7   3       39.10       37.60      1.87 o 
  -6   7   3      188.46      167.97      3.95 o 
  -5   7   3        7.08        6.88      1.07 o 
  -4   7   3      146.41      155.44      3.59 o 
  -3   7   3      121.91      109.43      2.88 o 
  -2   7   3       33.48       30.02      1.49 o 
  -1   7   3       83.83       99.83      2.40 o 
   0   7   3       61.74       65.92      1.82 o 
   1   7   3       26.86       25.98      1.21 o 
   2   7   3     1446.82     1621.66     35.67 o 
   3   7   3      155.81      154.47      4.01 o 
   4   7   3        0.76        2.88      1.15 o 
   5   7   3        4.95        8.91      1.69 o 
   6   7   3       52.90       55.69      2.40 o 
   7   7   3       90.27       62.42      3.92 o 
   8   7   3       56.65       55.47      4.11 o 
   9   7   3        8.34        9.04      2.61 o 
  10   7   3        4.71       14.79      3.11 o 
 -12   8   3       26.85       32.62      4.85 o 
 -11   8   3       76.37       85.95      5.47 o 
 -10   8   3      696.88      602.88     20.70 o 
  -9   8   3      174.01      168.96      5.79 o 
  -8   8   3      101.99       89.87      3.19 o 
  -7   8   3       84.81       89.50      3.00 o 
  -6   8   3       69.02       65.00      2.46 o 
  -5   8   3      211.17      190.20      4.26 o 
  -4   8   3       50.74       53.42      2.06 o 
  -3   8   3       11.81       17.37      1.30 o 
  -2   8   3      842.52      851.19     11.95 o 
  -1   8   3       23.68       24.78      1.38 o 
   0   8   3      303.79      289.03      4.68 o 
   1   8   3       50.93       53.61      1.80 o 
   2   8   3       21.23       27.51      2.10 o 
   3   8   3      560.62      547.01      9.56 o 
   4   8   3       42.20       45.41      2.44 o 
   5   8   3       10.23        6.56      1.45 o 
   6   8   3        6.54       10.78      1.74 o 
   7   8   3       49.54       46.01      2.83 o 
   8   8   3        2.99        6.12      1.83 o 
   9   8   3        1.57        0.29      2.17 o 
  10   8   3        0.12        3.51      2.09 o 
 -11   9   3       15.36       23.13      4.97 o 
 -10   9   3       21.50       27.49      7.29 o 
  -9   9   3      165.12      153.69      5.59 o 
  -8   9   3      488.17      454.78     11.24 o 
  -7   9   3      575.33      537.91      9.09 o 
  -6   9   3       30.22       31.67      1.94 o 
  -5   9   3        8.97       16.02      1.58 o 
  -4   9   3       24.37       25.26      1.45 o 
  -3   9   3      111.23       97.70      2.93 o 
  -2   9   3       50.64       53.41      2.12 o 
  -1   9   3      106.29       94.39      2.57 o 
   0   9   3      415.45      439.82      6.55 o 
   1   9   3      482.03      458.20      8.07 o 
   2   9   3      143.78      132.82      3.82 o 
   3   9   3        0.36        0.78      1.53 o 
   4   9   3       22.11       19.35      1.91 o 
   5   9   3       33.02       33.23      2.30 o 
   6   9   3       20.34       20.85      2.23 o 
   7   9   3        1.05        4.61      1.79 o 
   8   9   3        4.50        4.69      1.81 o 
   9   9   3        7.03       11.34      2.83 o 
  10   9   3        0.69        5.87      2.53 o 
 -11  10   3       61.38       59.62      7.62 o 
 -10  10   3       10.38       18.28      3.91 o 
  -9  10   3       30.63       44.54      3.64 o 
  -8  10   3      105.16      107.36      4.62 o 
  -7  10   3        0.39        1.65      2.89 o 
  -6  10   3       14.65       13.55      1.65 o 
  -5  10   3        5.49        5.76      1.58 o 
  -4  10   3       16.91       23.10      1.82 o 
  -3  10   3       47.25       47.95      2.17 o 
  -2  10   3        0.85        4.32      0.92 o 
  -1  10   3        0.94        2.28      0.86 o 
   0  10   3      778.21      734.41     11.79 o 
   1  10   3       62.06       58.36      2.74 o 
   2  10   3       48.11       44.54      2.77 o 
   3  10   3       45.61       45.47      2.50 o 
   4  10   3      556.10      498.16      8.22 o 
   5  10   3      103.35       85.50      3.30 o 
   6  10   3      125.56      106.62      3.68 o 
   7  10   3        0.91        1.69      1.95 o 
   8  10   3       32.90       41.44      4.29 o 
   9  10   3       11.29       15.05      2.98 o 
 -10  11   3        0.24        7.02      2.40 o 
  -9  11   3        5.00        6.58      2.02 o 
  -8  11   3        4.34       12.02      2.26 o 
  -7  11   3        0.07        0.04      2.27 o 
  -6  11   3        1.27        4.77      2.15 o 
  -5  11   3       84.38       68.23      3.78 o 
  -4  11   3        0.43        3.22      1.04 o 
  -3  11   3      708.27      719.51     15.63 o 
  -2  11   3        7.48       19.92      1.65 o 
  -1  11   3        9.20       15.45      2.08 o 
   0  11   3        0.62        6.13      1.79 o 
   1  11   3     1326.63     1333.06     16.68 o 
   2  11   3        0.08        2.25      2.46 o 
   3  11   3       64.99       55.90      2.96 o 
   4  11   3       87.21       72.14      3.10 o 
   5  11   3      150.44      146.95      4.30 o 
   6  11   3       13.29       18.47      3.25 o 
   7  11   3        3.20        9.44      2.18 o 
   8  11   3       43.07       57.09      3.85 o 
  -9  12   3        1.29        9.13      2.51 o 
  -8  12   3        7.94       15.96      2.38 o 
  -7  12   3       31.07       28.65      3.21 o 
  -6  12   3      161.82      148.03      5.54 o 
  -5  12   3       14.98       24.42      2.89 o 
  -4  12   3       64.66       44.60      2.51 o 
  -3  12   3        1.75        3.46      1.41 o 
  -2  12   3      932.50      917.51     12.16 o 
  -1  12   3       19.26       28.97      2.51 o 
   0  12   3      190.02      175.96      4.99 o 
   1  12   3       12.02       15.47      2.21 o 
   2  12   3       29.07       29.67      2.79 o 
   3  12   3       17.38       19.75      2.47 o 
   4  12   3       11.52       14.20      2.24 o 
   5  12   3        0.21        1.01      1.68 o 
   6  12   3        9.04        9.61      2.03 o 
   7  12   3        3.35       18.00      3.18 o 
  -8  13   3       15.33       28.59      2.89 o 
  -7  13   3       43.24       54.78      6.14 o 
  -6  13   3        9.63       15.50      2.40 o 
  -5  13   3        9.56       22.98      3.54 o 
  -4  13   3       88.28       68.21      2.69 o 
  -3  13   3      177.06      154.74      3.86 o 
  -2  13   3       60.02       57.93      3.16 o 
  -1  13   3      121.53       84.70      3.47 o 
   0  13   3        1.47        3.74      1.54 o 
   1  13   3      203.14      178.78      5.25 o 
   2  13   3       14.74       18.94      2.43 o 
   3  13   3       26.53       32.93      3.03 o 
   4  13   3        0.02        1.05      2.58 o 
   5  13   3       13.19       31.03      3.59 o 
   6  13   3       23.57       33.11      4.52 o 
  -7  14   3        0.93        7.06      1.93 o 
  -6  14   3       16.25       28.78      3.24 o 
  -5  14   3        0.10        7.66      1.62 o 
  -4  14   3       38.41       48.19      3.32 o 
  -3  14   3        1.48        6.81      1.32 o 
  -2  14   3       46.64       41.89      2.45 o 
  -1  14   3       25.35       38.66      2.68 o 
   0  14   3      110.42      105.44      4.10 o 
   1  14   3       64.99       49.02      3.07 o 
   2  14   3       26.17       29.72      2.81 o 
   3  14   3        8.23       12.13      2.07 o 
   4  14   3        1.60        9.09      1.91 o 
   5  14   3        4.21       10.93      2.21 o 
  -5  15   3        4.17       11.38      2.21 o 
  -4  15   3       47.35       55.51      8.78 o 
  -3  15   3        8.51       12.96      2.23 o 
  -2  15   3        2.53        4.80      1.23 o 
  -1  15   3        0.38        3.40      1.24 o 
   0  15   3        1.99        4.35      1.44 o 
   1  15   3       35.88       34.91      2.61 o 
   2  15   3       18.34       27.66      2.69 o 
   3  15   3        5.56       12.62      2.34 o 
  -2  16   3        0.09        5.34      3.52 o 
  -1  16   3       67.47       70.46      3.25 o 
   0  16   3        4.43       10.69      1.55 o 
 -14   0   4        3.18       12.92      3.31 o 
 -13   0   4        6.28       17.89      3.31 o 
 -12   0   4        0.90        6.62      2.65 o 
 -11   0   4       54.75       54.65      4.64 o 
 -10   0   4       17.42       22.68      2.45 o 
  -9   0   4      169.71      167.69      6.46 o 
  -8   0   4     1584.98     1717.82     30.04 o 
  -7   0   4       12.51       13.71      1.64 o 
  -6   0   4      552.56      584.52     11.36 o 
  -5   0   4      109.06       91.85      3.10 o 
  -4   0   4     6265.10     6665.31    140.44 o 
  -3   0   4       16.98       15.57      1.99 o 
  -2   0   4     2116.10     2204.99     48.03 o 
  -1   0   4      465.89      489.07      7.49 o 
   0   0   4      174.17      202.03      3.74 o 
   1   0   4      647.10      685.26     15.21 o 
   2   0   4       44.39       53.61      2.00 o 
   3   0   4      634.17      568.89      9.29 o 
   4   0   4    16005.20    15345.42    198.32 o 
   5   0   4      159.25      119.76      3.99 o 
   6   0   4       75.46       48.57      3.31 o 
   7   0   4     1777.59     1374.97     53.49 o 
   8   0   4      452.35      352.43     15.90 o 
   9   0   4       43.30       42.07      6.96 o 
  10   0   4       44.86       44.05      7.95 o 
  11   0   4        0.82        9.61      4.97 o 
 -14   1   4        0.09        4.47      2.48 o 
 -13   1   4        1.56        9.61      1.83 o 
 -12   1   4        4.69        6.33      1.99 o 
 -11   1   4       26.40       28.77      2.70 o 
 -10   1   4        0.00        4.56      1.01 o 
  -9   1   4       52.68       62.22      2.42 o 
  -8   1   4      262.32      258.86      4.88 o 
  -7   1   4        7.99       13.24      1.18 o 
  -6   1   4       80.46       90.92      2.29 o 
  -5   1   4     5112.48     5814.26     65.20 o 
  -4   1   4      455.67      502.77      7.97 o 
  -3   1   4      534.50      547.83      8.29 o 
  -2   1   4       30.04       34.63      1.26 o 
  -1   1   4      254.55      247.83      3.07 o 
   0   1   4       68.26       67.55      1.26 o 
   1   1   4      321.44      381.80      4.74 o 
   2   1   4      401.38      362.85      4.43 o 
   3   1   4      351.60      315.92      4.22 o 
   4   1   4     2604.05     2361.65     23.13 o 
   5   1   4      369.94      297.59      4.91 o 
   6   1   4        5.11        2.47      1.25 o 
   8   1   4       30.82       25.13      7.95 o 
   9   1   4        2.39        7.62      3.28 o 
  10   1   4       71.54       59.70      6.62 o 
  11   1   4        6.34       14.36      3.64 o 
 -14   2   4       17.74       18.40      2.63 o 
 -13   2   4       12.83       15.76      2.31 o 
 -12   2   4       33.04       37.58      3.00 o 
 -11   2   4       19.31       33.63      2.44 o 
 -10   2   4       15.48       20.73      2.14 o 
  -9   2   4      224.73      200.67      4.73 o 
  -8   2   4      137.15      108.09      2.92 o 
  -7   2   4      261.49      232.69      4.33 o 
  -6   2   4     2507.90     2671.01     31.15 o 
  -5   2   4       85.41      114.42      2.45 o 
  -4   2   4     3175.99     3673.05     47.47 o 
  -3   2   4      911.21      941.25     27.66 o 
  -2   2   4     6412.19     6999.33     77.66 o 
  -1   2   4      562.50      609.95      6.50 o 
   0   2   4       83.33       80.48      1.44 o 
   1   2   4      235.20      249.64      3.25 o 
   2   2   4     1379.46     1282.39     14.46 o 
   3   2   4       37.19       35.45      1.57 o 
   4   2   4      624.69      564.11     13.15 o 
   5   2   4       76.00       56.92      3.48 o 
   6   2   4      152.90      122.60      3.73 o 
   7   2   4      104.42       81.68      5.20 o 
   8   2   4       27.07       34.96      3.24 o 
   9   2   4        0.42        7.80      3.02 o 
  10   2   4       45.71       52.27      5.15 o 
  11   2   4        0.64       14.72      3.75 o 
 -14   3   4       27.42       26.83      4.97 o 
 -13   3   4        0.47        8.03      1.83 o 
 -12   3   4       59.00       61.23      3.58 o 
 -11   3   4      873.07      831.14     14.89 o 
 -10   3   4       29.16       32.24      2.40 o 
  -9   3   4        0.42        2.92      0.91 o 
  -8   3   4      133.71      109.58      2.97 o 
  -7   3   4       11.36       11.91      1.23 o 
  -6   3   4      795.85      801.33     13.60 o 
  -5   3   4        2.06        2.67      1.10 o 
  -4   3   4      469.72      491.98      6.92 o 
  -3   3   4        2.40        6.96      1.48 o 
  -2   3   4      193.97      170.71      3.16 o 
  -1   3   4      106.37      114.05      1.87 o 
   0   3   4      142.31      150.17      2.27 o 
   1   3   4      616.39      594.32      8.42 o 
   2   3   4     1533.85     1379.19     15.56 o 
   3   3   4       35.98       28.14      1.67 o 
   4   3   4      180.05      173.68      4.11 o 
   5   3   4      109.93       85.62      2.96 o 
   6   3   4      162.72      137.56      4.03 o 
   7   3   4        2.44        3.28      3.52 o 
   8   3   4       74.01       64.17      3.56 o 
   9   3   4       36.83       37.21      3.41 o 
  10   3   4        0.04        3.93      3.18 o 
  11   3   4        3.02       12.88      3.73 o 
 -13   4   4       35.07       42.40      5.30 o 
 -12   4   4        1.77       10.96      2.14 o 
 -11   4   4      241.59      240.89      6.62 o 
 -10   4   4        0.25        0.59      1.15 o 
  -9   4   4      113.23      116.81      3.28 o 
  -8   4   4        0.60        1.68      0.91 o 
  -7   4   4        6.58        7.10      1.15 o 
  -6   4   4      148.17      131.35      3.11 o 
  -5   4   4     1185.97     1169.78     14.88 o 
  -4   4   4        0.31        0.82      0.53 o 
  -3   4   4      716.65      784.10     10.29 o 
  -2   4   4       12.59       19.48      1.05 o 
  -1   4   4        1.66        7.99      0.81 o 
   0   4   4       61.89       63.89      1.36 o 
   1   4   4     1905.05     1996.21     37.51 o 
   2   4   4       38.58       40.27      1.77 o 
   3   4   4       79.26       69.23      2.43 o 
   4   4   4       64.74       60.95      2.41 o 
   5   4   4       41.15       40.92      2.44 o 
   6   4   4        3.13        2.79      1.40 o 
   7   4   4       14.93       16.73      2.48 o 
   8   4   4        3.28        4.74      2.52 o 
   9   4   4        0.87        6.43      1.96 o 
  10   4   4        0.14        4.80      2.02 o 
  11   4   4       13.18       23.19      4.05 o 
 -13   5   4       16.54       23.52      5.30 o 
 -12   5   4        3.28       14.25      2.31 o 
 -11   5   4        3.20        4.86      1.68 o 
 -10   5   4       11.93       11.23      1.68 o 
  -9   5   4        5.56       10.81      1.75 o 
  -8   5   4        8.57        7.53      1.20 o 
  -7   5   4        1.76        6.86      1.15 o 
  -6   5   4      352.90      350.71      5.99 o 
  -5   5   4      152.61      162.04      3.61 o 
  -4   5   4      109.66      150.12      5.64 o 
  -3   5   4       56.95       57.36      1.94 o 
  -2   5   4     1733.15     2143.64     25.39 o 
  -1   5   4        2.38        6.41      0.79 o 
   0   5   4       52.07       50.77      2.00 o 
   1   5   4        6.56        6.22      1.09 o 
   2   5   4      470.70      433.76      7.11 o 
   3   5   4        1.52        0.99      0.90 o 
   4   5   4        2.81        2.08      1.14 o 
   5   5   4       14.30       13.11      1.75 o 
   6   5   4       99.90       77.10      3.18 o 
   7   5   4        7.43        5.37      1.72 o 
   8   5   4        0.03        4.20      1.23 o 
   9   5   4       12.31       18.75      2.89 o 
  10   5   4       30.92       35.80      3.89 o 
  11   5   4        2.81       12.42      3.51 o 
 -13   6   4       14.65       14.57      4.31 o 
 -12   6   4       22.63       25.37      4.47 o 
 -11   6   4      235.28      249.97      8.38 o 
 -10   6   4       21.63       27.98      2.54 o 
  -9   6   4       68.97       61.51      3.02 o 
  -8   6   4        2.36        1.71      1.27 o 
  -7   6   4       26.52       28.91      2.20 o 
  -6   6   4       14.02       18.49      1.56 o 
  -5   6   4      290.11      393.93      6.59 o 
  -4   6   4       13.19       17.52      1.32 o 
  -3   6   4       82.27       77.91      2.34 o 
  -2   6   4        5.18        4.32      0.93 o 
  -1   6   4     3325.01     3784.58     39.21 o 
   0   6   4       11.98       17.42      1.14 o 
   1   6   4     1645.39     1690.38     21.63 o 
   2   6   4       35.70       31.05      1.98 o 
   3   6   4      474.27      466.91      7.98 o 
   4   6   4        8.00        8.54      1.60 o 
   5   6   4        0.38        2.49      1.49 o 
   6   6   4        0.55        0.21      1.36 o 
   7   6   4       20.02       24.97      2.24 o 
   8   6   4       42.47       47.59      2.59 o 
   9   6   4        0.96        6.36      2.17 o 
  10   6   4       11.75       15.12      2.92 o 
 -12   7   4       23.23       39.98      4.67 o 
 -11   7   4      198.40      183.28      7.82 o 
 -10   7   4       37.22       53.74      3.19 o 
  -9   7   4      446.42      433.72      9.33 o 
  -8   7   4      514.35      504.20      8.59 o 
  -7   7   4        5.06        8.56      1.39 o 
  -6   7   4      112.93      115.53      3.78 o 
  -5   7   4       31.77       29.97      1.94 o 
  -4   7   4       21.07       33.31      1.55 o 
  -3   7   4       23.64       24.83      1.46 o 
  -2   7   4      542.86      551.67     10.07 o 
  -1   7   4        0.03        0.00      1.10 o 
   0   7   4      691.46      690.73      9.62 o 
   1   7   4      221.31      207.09      4.55 o 
   2   7   4      320.14      295.80      5.86 o 
   3   7   4       19.89       28.29      2.19 o 
   4   7   4      323.74      265.66      5.85 o 
   5   7   4       94.52       80.47      3.26 o 
   6   7   4       30.06       31.37      3.61 o 
   7   7   4        5.47       10.76      2.34 o 
   8   7   4       34.91       38.41      2.82 o 
   9   7   4        5.35        7.17      2.86 o 
  10   7   4       16.79       26.24      3.36 o 
 -12   8   4       20.97       24.16      7.78 o 
 -11   8   4        4.83       12.59      3.58 o 
 -10   8   4      124.56      129.74      6.88 o 
  -9   8   4      650.12      670.94     12.73 o 
  -8   8   4      486.85      467.40      8.40 o 
  -7   8   4        6.96       17.40      2.15 o 
  -6   8   4      403.29      389.04      7.02 o 
  -5   8   4       78.60       87.92      2.87 o 
  -4   8   4      170.73      143.47      3.61 o 
  -3   8   4      142.82      153.71      3.69 o 
  -2   8   4        4.16        2.39      0.77 o 
  -1   8   4     1226.46     1156.48     13.76 o 
   0   8   4        9.36        8.34      1.34 o 
   1   8   4        2.11        5.02      1.19 o 
   2   8   4       95.81       86.20      4.28 o 
   3   8   4       92.78       94.60      3.29 o 
   4   8   4       18.93       33.25      2.55 o 
   5   8   4      162.15      152.96      4.60 o 
   6   8   4       32.26       41.05      2.45 o 
   7   8   4      174.37      162.80      4.82 o 
   8   8   4        0.11        3.39      2.46 o 
   9   8   4        0.02        5.81      2.21 o 
 -12   9   4        0.16        5.65      2.34 o 
 -11   9   4        0.30        3.34      2.78 o 
 -10   9   4       17.54       23.40      4.29 o 
  -9   9   4       20.66       22.86      4.05 o 
  -8   9   4        7.03        9.71      2.34 o 
  -7   9   4      700.23      649.33     10.62 o 
  -6   9   4      230.71      239.02      5.45 o 
  -5   9   4      185.65      166.63      4.20 o 
  -4   9   4       17.99       23.24      1.77 o 
  -3   9   4        0.40        2.31      0.79 o 
  -2   9   4       68.19       69.18      2.19 o 
  -1   9   4       14.07       20.02      1.34 o 
   0   9   4       33.06       33.63      1.94 o 
   1   9   4      492.37      461.10      8.23 o 
   2   9   4       85.07       76.45      3.02 o 
   3   9   4      182.73      151.55      4.35 o 
   4   9   4       16.85       26.08      2.56 o 
   5   9   4      332.41      293.56     10.71 o 
   6   9   4       50.41       56.64      2.78 o 
   7   9   4       13.49       20.40      2.44 o 
   8   9   4       12.55       22.95      5.21 o 
   9   9   4       15.63       22.07      3.87 o 
 -11  10   4       27.22       47.30      7.95 o 
 -10  10   4       28.00       31.22      4.43 o 
  -9  10   4       18.55       23.85      6.29 o 
  -8  10   4        3.17        7.11      1.65 o 
  -7  10   4       39.80       39.09      2.58 o 
  -6  10   4      182.88      159.14      4.36 o 
  -5  10   4        6.29        5.65      2.65 o 
  -4  10   4       33.58       23.91      2.29 o 
  -3  10   4        9.91       11.94      1.36 o 
  -2  10   4      157.08      151.00      4.60 o 
  -1  10   4       80.42       72.79      3.44 o 
   0  10   4        1.12        3.23      1.18 o 
   1  10   4       10.15       17.02      2.29 o 
   2  10   4      560.37      555.49      9.86 o 
   3  10   4       92.12       84.44      3.59 o 
   4  10   4      436.96      440.15      9.75 o 
   5  10   4       21.17       24.56      2.56 o 
   6  10   4       11.71       21.77      3.24 o 
   7  10   4      102.41      100.43      3.83 o 
   8  10   4       22.21       31.10      3.17 o 
 -10  11   4        8.39       11.04      2.92 o 
  -9  11   4      111.26      114.27      9.94 o 
  -8  11   4        9.43       18.78      3.31 o 
  -7  11   4      211.90      184.75      6.36 o 
  -6  11   4        3.34        6.04      1.39 o 
  -5  11   4       16.51       15.15      1.84 o 
  -4  11   4        0.06        3.24      1.02 o 
  -3  11   4        8.89        9.71      1.34 o 
  -2  11   4        0.66        3.38      1.56 o 
  -1  11   4     1983.35     1926.03     25.71 o 
   0  11   4       34.61       36.87      2.65 o 
   1  11   4     1676.90     1559.87     21.76 o 
   2  11   4      130.85      123.18      4.41 o 
   3  11   4      610.04      562.86     10.43 o 
   4  11   4      136.60      136.30      4.15 o 
   5  11   4        5.15       10.91      2.42 o 
   6  11   4        0.37        1.71      1.85 o 
   7  11   4       43.76       51.86      2.81 o 
   8  11   4       30.30       40.97      3.43 o 
  -9  12   4        0.57        7.29      4.31 o 
  -8  12   4       39.24       36.21      3.82 o 
  -7  12   4        1.82        5.47      2.15 o 
  -6  12   4      102.78       97.10      3.34 o 
  -5  12   4        0.08        5.48      1.21 o 
  -4  12   4      434.57      363.04      7.31 o 
  -3  12   4        0.33        2.49      1.08 o 
  -2  12   4        0.82        7.03      1.52 o 
  -1  12   4      211.15      182.76      6.26 o 
   0  12   4      616.46      530.33      9.90 o 
   1  12   4       61.98       54.04      3.15 o 
   2  12   4      208.66      190.89      5.46 o 
   3  12   4       58.80       62.17      3.34 o 
   4  12   4        4.09       14.53      2.35 o 
   5  12   4        0.00        4.80      2.15 o 
   6  12   4       10.24       15.60      2.53 o 
   7  12   4       30.33       40.13      3.01 o 
  -8  13   4       27.55       34.41      5.80 o 
  -7  13   4       78.50       87.33      7.12 o 
  -6  13   4       16.01       33.19      5.25 o 
  -5  13   4        7.35       10.35      1.74 o 
  -4  13   4        1.56        7.80      1.28 o 
  -3  13   4      163.54      138.56      5.11 o 
  -2  13   4       17.27       20.97      3.07 o 
  -1  13   4      104.36       95.73      3.72 o 
   0  13   4        3.38        6.54      1.69 o 
   1  13   4      296.18      253.08      6.47 o 
   2  13   4        4.31       10.50      1.90 o 
   3  13   4        2.69        5.78      1.58 o 
   4  13   4       14.05       17.14      2.51 o 
   5  13   4       32.60       44.00      3.30 o 
   6  13   4        2.30        8.12      1.86 o 
  -7  14   4        0.02        7.25      3.31 o 
  -6  14   4       37.33       42.70      5.96 o 
  -5  14   4       22.43       37.29      3.52 o 
  -4  14   4        5.37       11.42      1.64 o 
  -3  14   4       38.78       48.26      2.66 o 
  -2  14   4        5.61       11.31      1.73 o 
  -1  14   4       59.94       46.06      2.65 o 
   0  14   4        2.59        8.80      1.78 o 
   1  14   4        8.01       13.27      2.73 o 
   2  14   4       48.61       49.99      3.02 o 
   3  14   4        6.16       13.90      2.20 o 
   4  14   4        1.22        4.62      1.56 o 
  -5  15   4        9.60       20.68      4.97 o 
  -4  15   4        2.46        5.17      2.20 o 
  -3  15   4       23.46       29.40      2.56 o 
  -2  15   4       29.48       34.38      2.78 o 
  -1  15   4        2.46        6.01      1.59 o 
   0  15   4        0.02        3.97      1.43 o 
   1  15   4        0.31        8.10      1.51 o 
   2  15   4       38.77       42.24      2.73 o 
 -14   1   5        0.03        8.91      1.87 o 
 -13   1   5        1.14        6.06      3.64 o 
 -12   1   5       12.07       13.62      2.45 o 
 -11   1   5        4.64        7.90      1.87 o 
 -10   1   5       18.08       23.16      2.81 o 
  -9   1   5       48.73       43.94      5.30 o 
  -8   1   5       25.86       29.47      1.95 o 
  -7   1   5     1441.35     1546.97     19.03 o 
  -6   1   5       25.97       31.58      3.62 o 
  -5   1   5      309.62      323.78      7.49 o 
  -4   1   5      205.84      212.16      5.39 o 
  -3   1   5     5888.36     6498.56     96.73 o 
  -2   1   5        0.86        0.64      0.53 o 
  -1   1   5      254.75      250.48      3.24 o 
   0   1   5       61.31       60.70      1.38 o 
   1   1   5       17.92       17.58      0.87 o 
   2   1   5      410.81      406.00      5.03 o 
   3   1   5      229.29      203.46      3.31 o 
   4   1   5       32.17       35.39      1.64 o 
   5   1   5        0.01        1.99      1.31 o 
   6   1   5        1.25        5.47      1.64 o 
   7   1   5     1055.31      900.94     29.15 o 
   8   1   5        0.39        9.01      6.46 o 
   9   1   5        9.31       23.11      3.96 o 
  10   1   5        6.53       22.54      4.22 o 
  11   1   5       21.79       37.50      4.38 o 
 -14   2   5        9.62       21.14      5.13 o 
 -13   2   5       32.74       43.69      4.47 o 
 -12   2   5        1.67        5.82      1.83 o 
 -11   2   5       15.04       19.72      2.63 o 
 -10   2   5      303.65      292.41      8.29 o 
  -9   2   5       71.48       73.62      3.64 o 
  -8   2   5      596.96      594.78     10.32 o 
  -7   2   5       31.88       27.90      1.43 o 
  -6   2   5      752.84      743.82     11.79 o 
  -5   2   5     1179.08     1354.35     19.09 o 
  -3   2   5      736.42      809.38     14.29 o 
  -2   2   5     1791.37     1899.01     19.99 o 
  -1   2   5      706.38      713.54      7.63 o 
   0   2   5      109.10      102.64      1.84 o 
   1   2   5        5.32        5.45      0.65 o 
   2   2   5      640.32      603.79      6.81 o 
   3   2   5       21.41       23.84      1.25 o 
   4   2   5      186.63      163.17      3.56 o 
   5   2   5       65.07       56.38      2.59 o 
   6   2   5        0.01        3.54      1.47 o 
   7   2   5        0.41        0.00      4.24 o 
   8   2   5       36.10       36.83      4.76 o 
   9   2   5       10.42       18.88      4.64 o 
  10   2   5      115.69       92.91      5.84 o 
 -14   3   5        6.45       13.47      3.48 o 
 -13   3   5      342.37      316.97      9.57 o 
 -12   3   5       22.67       30.60      2.76 o 
 -11   3   5      142.25      134.80      5.47 o 
 -10   3   5      476.54      481.30     11.45 o 
  -9   3   5       86.02       87.88      3.43 o 
  -8   3   5        3.69        3.37      1.07 o 
  -7   3   5        2.31        4.70      1.20 o 
  -6   3   5       69.12       71.93      2.08 o 
  -5   3   5      737.56      797.70     12.39 o 
  -4   3   5       24.49       23.89      1.53 o 
  -3   3   5      127.89      130.77      3.18 o 
  -2   3   5        1.60        0.88      0.61 o 
  -1   3   5       78.41       93.67      1.80 o 
   0   3   5       57.94       62.98      1.37 o 
   1   3   5       22.90       24.20      1.31 o 
   2   3   5      392.54      338.20      5.19 o 
   3   3   5      116.91       90.47      2.47 o 
   4   3   5       65.63       59.70      2.55 o 
   5   3   5        2.95        2.96      1.27 o 
   6   3   5        0.03        0.00      1.25 o 
   7   3   5        1.41        1.85      3.86 o 
   8   3   5       14.57       17.84      2.85 o 
   9   3   5        3.28        9.63      3.02 o 
  10   3   5        2.21       13.37      3.86 o 
 -13   4   5       54.29       64.07      4.05 o 
 -12   4   5       81.68       81.22      5.96 o 
 -11   4   5       22.78       32.32      3.06 o 
 -10   4   5      314.73      305.10      8.72 o 
  -9   4   5       74.91       72.27      3.21 o 
  -8   4   5        7.43        4.30      1.23 o 
  -7   4   5      108.21       96.68      3.35 o 
  -6   4   5        9.95        7.57      1.03 o 
  -5   4   5      451.32      433.74      6.63 o 
  -4   4   5      249.92      244.02      5.19 o 
  -3   4   5        0.62        1.85      0.50 o 
  -2   4   5       45.21       42.19      1.61 o 
  -1   4   5      792.33      853.88     10.89 o 
   0   4   5      420.18      414.12      6.26 o 
   1   4   5      305.18      301.32      4.67 o 
   2   4   5        0.23        1.93      0.77 o 
   3   4   5      187.68      160.00      3.92 o 
   4   4   5        0.62        0.38      1.23 o 
   5   4   5       56.35       57.33      2.68 o 
   6   4   5        0.53        0.00      1.91 o 
   7   4   5        2.00        2.03      1.64 o 
   8   4   5        1.48        4.32      1.89 o 
   9   4   5        9.84       17.74      4.73 o 
  10   4   5        0.66       11.58      3.58 o 
 -13   5   5       34.96       33.59      3.02 o 
 -12   5   5      366.58      358.78     10.23 o 
 -11   5   5       17.32       27.10      3.15 o 
 -10   5   5      288.05      277.39      6.95 o 
  -9   5   5        9.47       13.08      2.09 o 
  -8   5   5       20.53       26.20      2.58 o 
  -7   5   5       20.64       24.27      1.99 o 
  -6   5   5        9.29        8.16      1.07 o 
  -5   5   5       15.60       16.45      1.29 o 
  -4   5   5     1608.33     1918.68     23.28 o 
  -3   5   5        3.68        4.67      0.77 o 
  -2   5   5     1567.62     1722.30     20.84 o 
  -1   5   5        5.51       10.55      1.05 o 
   0   5   5     1261.02     1360.74     13.83 o 
   1   5   5      274.64      264.24      5.14 o 
   2   5   5      421.97      415.11      7.07 o 
   3   5   5       21.92       19.30      1.77 o 
   4   5   5        0.00        0.68      1.15 o 
   5   5   5        2.79        3.49      1.40 o 
   6   5   5       32.78       38.58      2.52 o 
   7   5   5        1.19        0.31      1.38 o 
   8   5   5        2.23        4.17      2.23 o 
   9   5   5        9.13       12.25      3.51 o 
  10   5   5       11.44       19.07      7.95 o 
 -13   6   5        3.62       11.26      3.64 o 
 -12   6   5        2.96       11.04      3.15 o 
 -11   6   5      263.12      237.60     12.26 o 
 -10   6   5        1.74        5.78      2.14 o 
  -9   6   5      332.38      331.60      7.74 o 
  -8   6   5       19.46       29.49      2.24 o 
  -7   6   5      382.15      404.48      8.15 o 
  -6   6   5        6.51        8.08      1.29 o 
  -5   6   5        1.53        1.78      0.78 o 
  -4   6   5        8.39       14.82      1.28 o 
  -3   6   5      196.64      254.77      4.78 o 
  -2   6   5       43.51       43.08      1.69 o 
  -1   6   5       44.61       63.59      1.92 o 
   0   6   5        4.87        6.24      0.86 o 
   1   6   5      527.86      539.87      8.72 o 
   2   6   5       14.49       19.69      1.84 o 
   3   6   5       66.52       61.39      2.60 o 
   4   6   5       54.78       53.36      2.64 o 
   5   6   5      116.11       99.27      3.55 o 
   6   6   5        2.55        2.16      1.60 o 
   7   6   5       22.07       19.41      2.58 o 
   8   6   5       22.48       22.43      3.25 o 
   9   6   5       25.88       30.53      4.93 o 
  10   6   5        2.94        9.36      3.92 o 
 -12   7   5       21.07       25.17      4.97 o 
 -11   7   5       95.84       85.86      4.53 o 
 -10   7   5      403.10      365.59      8.56 o 
  -9   7   5       59.94       71.47      5.17 o 
  -8   7   5     1135.40     1117.94     18.02 o 
  -7   7   5      121.46      121.77      4.23 o 
  -6   7   5      161.96      152.19      4.11 o 
  -5   7   5       25.71       31.26      1.80 o 
  -4   7   5      289.21      253.46      5.02 o 
  -3   7   5       26.37       31.91      1.69 o 
  -2   7   5      209.69      236.37      4.26 o 
  -1   7   5       37.95       35.59      1.58 o 
   0   7   5        8.09       12.09      1.37 o 
   1   7   5       10.07       14.90      1.58 o 
   2   7   5       44.69       41.42      2.17 o 
   3   7   5        5.63        4.91      1.33 o 
   4   7   5      372.45      317.17      9.95 o 
   5   7   5       47.45       44.59      2.79 o 
   6   7   5        0.41        3.46      2.25 o 
   7   7   5        0.24        0.49      2.53 o 
   8   7   5       19.83       31.92      4.30 o 
   9   7   5       12.44       17.53      3.12 o 
 -12   8   5       37.66       44.38      6.96 o 
 -11   8   5        1.27        3.97      2.98 o 
 -10   8   5       47.48       49.47      3.13 o 
  -9   8   5      127.89      141.57      6.28 o 
  -8   8   5     1246.96     1174.17     19.09 o 
  -7   8   5      617.84      611.99     11.58 o 
  -6   8   5      118.17      114.20      3.66 o 
  -5   8   5      656.46      659.89     11.75 o 
  -4   8   5       68.96       71.90      2.58 o 
  -3   8   5      287.84      247.78      5.08 o 
  -2   8   5       66.47       68.17      2.25 o 
  -1   8   5        1.12        1.52      0.69 o 
   0   8   5       82.32       81.45      2.91 o 
   1   8   5       16.11       16.10      1.77 o 
   2   8   5      115.88      110.74      3.53 o 
   3   8   5       19.41       20.42      2.16 o 
   4   8   5        2.59        5.12      1.72 o 
   5   8   5       43.73       45.45      2.90 o 
   6   8   5        4.07        6.10      2.92 o 
   7   8   5        0.10        4.24      1.66 o 
   8   8   5        1.37        5.48      1.88 o 
   9   8   5        5.85       11.53      3.14 o 
 -11   9   5       36.26       50.68      6.96 o 
 -10   9   5       62.33       58.67      4.68 o 
  -9   9   5        4.08        6.88      1.71 o 
  -8   9   5        0.56        0.85      1.53 o 
  -7   9   5      263.46      238.09      7.71 o 
  -6   9   5      776.22      729.02     13.18 o 
  -5   9   5      922.53      891.19     21.17 o 
  -4   9   5      167.99      163.30      4.22 o 
  -3   9   5       51.60       48.83      2.28 o 
  -2   9   5       42.94       42.36      1.88 o 
  -1   9   5       44.89       41.98      2.17 o 
   0   9   5       95.65       81.80      3.44 o 
   1   9   5       12.80       19.99      2.02 o 
   2   9   5       59.16       60.30      2.73 o 
   3   9   5      107.24      111.38      3.89 o 
   4   9   5       27.50       23.86      2.68 o 
   5   9   5       14.18       21.10      4.56 o 
   6   9   5        0.04        4.71      2.12 o 
   7   9   5       47.00       51.35      2.94 o 
   8   9   5        0.72       11.96      3.30 o 
 -11  10   5        0.76        6.08      2.69 o 
 -10  10   5      187.12      166.16      9.44 o 
  -9  10   5       80.20       74.69      3.67 o 
  -8  10   5       25.72       31.24      2.60 o 
  -7  10   5       16.26       22.20      2.46 o 
  -6  10   5      508.77      471.07      9.82 o 
  -5  10   5       21.31       24.77      2.83 o 
  -4  10   5       12.17        9.03      2.56 o 
  -3  10   5       10.46       10.78      2.45 o 
  -2  10   5      129.24      109.31      3.58 o 
  -1  10   5      109.49      100.30      3.47 o 
   0  10   5        6.31       12.44      1.69 o 
   1  10   5       14.34       18.35      2.08 o 
   2  10   5      479.00      437.26      8.54 o 
   3  10   5      170.41      156.45      4.88 o 
   4  10   5       94.08       96.91      4.55 o 
   5  10   5        1.32        7.46      2.16 o 
   6  10   5      209.80      187.29      5.05 o 
   7  10   5        8.64       10.52      3.67 o 
   8  10   5       17.83       28.82      2.98 o 
 -10  11   5       12.51       11.85      3.10 o 
  -9  11   5       59.82       59.76      4.90 o 
  -8  11   5        1.08        4.67      1.94 o 
  -7  11   5        3.45        8.81      1.89 o 
  -6  11   5        0.97        4.53      1.78 o 
  -5  11   5       14.53       19.08      2.25 o 
  -4  11   5        0.09        0.94      1.17 o 
  -3  11   5       40.61       28.87      2.40 o 
  -2  11   5        3.34        4.65      1.26 o 
  -1  11   5      376.05      364.50      7.94 o 
   0  11   5        5.65       13.92      2.00 o 
   1  11   5        4.12        7.28      1.83 o 
   2  11   5       20.27       36.31      3.55 o 
   3  11   5      515.60      475.70      9.55 o 
   4  11   5        0.03        5.96      2.53 o 
   5  11   5       33.46       40.90      2.84 o 
   6  11   5       57.20       54.67      2.92 o 
   7  11   5       24.74       37.98      2.81 o 
  -9  12   5        2.05        5.71      2.45 o 
  -8  12   5       84.45       82.44      5.47 o 
  -7  12   5        1.80        6.97      1.78 o 
  -6  12   5       21.25       17.56      2.67 o 
  -5  12   5       16.92       17.84      3.31 o 
  -4  12   5       33.46       36.56      3.31 o 
  -3  12   5       11.59       16.94      2.04 o 
  -2  12   5       72.79       65.70      2.93 o 
  -1  12   5       52.83       62.24      2.93 o 
   0  12   5      321.90      300.74      6.95 o 
   1  12   5        0.58        4.85      1.57 o 
   2  12   5       44.37       50.99      3.07 o 
   3  12   5        7.81        9.48      2.13 o 
   4  12   5       39.90       45.00      2.95 o 
   5  12   5       17.38       30.86      2.72 o 
   6  12   5        7.49       13.01      2.13 o 
  -8  13   5       20.77       29.85      4.46 o 
  -7  13   5       29.45       28.15      7.62 o 
  -6  13   5       52.49       62.44      4.01 o 
  -5  13   5       92.95       94.36      5.02 o 
  -4  13   5        0.00        2.30      1.18 o 
  -3  13   5        1.39        5.18      2.08 o 
  -2  13   5        4.45        5.50      2.00 o 
  -1  13   5       43.27       47.57      3.15 o 
   0  13   5       23.93       31.23      3.35 o 
   1  13   5       40.20       39.47      3.17 o 
   2  13   5        5.76       13.00      2.87 o 
   3  13   5      106.99      100.07      4.18 o 
   4  13   5        4.36       12.07      2.77 o 
   5  13   5        9.17       19.05      2.42 o 
  -6  14   5       24.23       33.79      7.62 o 
  -5  14   5       27.88       26.95      2.93 o 
  -4  14   5       22.99       30.74      4.80 o 
  -3  14   5        7.36       13.33      2.18 o 
  -2  14   5       15.99       29.83      2.67 o 
  -1  14   5        1.43        9.36      2.12 o 
   0  14   5       31.29       32.48      2.55 o 
   1  14   5       15.67       27.02      2.69 o 
   2  14   5       31.43       41.88      2.94 o 
   3  14   5       29.70       33.51      2.74 o 
  -4  15   5       29.44       44.07      6.79 o 
  -3  15   5        0.23        5.43      1.39 o 
  -2  15   5       46.17       51.61      2.81 o 
  -1  15   5        7.21        8.40      1.67 o 
   0  15   5        0.00        3.76      1.39 o 
   1  15   5        0.60        3.82      1.38 o 
 -14   0   6        3.36        5.96      2.65 o 
 -13   0   6        1.25        7.29      2.32 o 
 -12   0   6       34.72       33.45      4.97 o 
 -11   0   6        2.81        8.94      2.65 o 
 -10   0   6        0.74        1.99      1.66 o 
  -9   0   6       19.28       16.56      3.31 o 
  -8   0   6        6.05        3.64      1.99 o 
  -7   0   6       29.64       25.84      2.98 o 
  -6   0   6     1694.60     2007.25     46.70 o 
  -5   0   6        0.06        4.64      1.99 o 
  -4   0   6      568.10      675.38     18.22 o 
  -3   0   6      232.50      262.66      8.94 o 
  -2   0   6     1759.06     1791.64     24.84 o 
  -1   0   6      188.76      179.43      3.87 o 
   0   0   6      137.12      117.66      3.11 o 
   1   0   6      256.97      232.32      4.81 o 
   2   0   6       14.30       12.91      1.40 o 
   3   0   6       19.89       26.65      1.80 o 
   4   0   6        9.59       13.45      1.68 o 
   5   0   6      123.86      109.76      5.27 o 
   6   0   6      995.06      769.44     26.17 o 
   7   0   6       35.66       43.39      7.29 o 
   8   0   6        0.98        9.61      4.97 o 
   9   0   6      378.60      277.57     14.91 o 
  10   0   6      102.38       96.06      7.95 o 
 -14   1   6        0.68        3.47      1.74 o 
 -13   1   6       14.17       21.04      3.04 o 
 -12   1   6        0.20        1.19      1.35 o 
 -11   1   6       30.21       30.62      2.94 o 
 -10   1   6        0.03        1.26      1.27 o 
  -9   1   6        4.67        9.27      3.31 o 
  -8   1   6        9.49       12.84      2.65 o 
  -7   1   6      115.42      116.97      4.45 o 
  -6   1   6      102.34       92.70      7.12 o 
  -5   1   6       24.33       26.85      2.34 o 
  -4   1   6        1.22        2.32      1.17 o 
  -3   1   6     2521.40     3052.78     47.19 o 
  -2   1   6      562.93      572.40      6.43 o 
  -1   1   6      510.77      483.33      7.55 o 
   0   1   6      320.55      313.02      4.32 o 
   1   1   6        1.03        1.27      0.62 o 
   2   1   6        0.16        0.38      0.60 o 
   3   1   6       43.08       34.37      1.39 o 
   4   1   6       85.43       71.93      2.44 o 
   5   1   6        8.67       12.56      1.59 o 
   6   1   6      402.62      297.44     14.24 o 
   7   1   6       41.05       42.43      4.67 o 
   8   1   6        0.37       11.02      3.64 o 
   9   1   6       46.03       55.12      5.03 o 
 -14   2   6        0.05        4.75      3.15 o 
 -13   2   6        5.73        7.70      1.96 o 
 -12   2   6       12.36       14.99      3.97 o 
 -11   2   6       13.61       17.42      3.48 o 
 -10   2   6       80.46       67.40      6.13 o 
  -9   2   6        2.73        5.08      1.74 o 
  -8   2   6        1.55        4.89      1.99 o 
  -7   2   6      354.12      347.65     15.40 o 
  -6   2   6      565.58      461.56      8.22 o 
  -5   2   6      372.08      359.56      6.62 o 
  -4   2   6     2553.00     3016.77     47.08 o 
  -3   2   6       36.16       45.40      2.43 o 
  -2   2   6     1966.79     2123.46     20.61 o 
  -1   2   6      356.04      362.49      4.59 o 
   0   2   6     2526.17     2601.72     27.50 o 
   1   2   6      209.43      203.74      3.14 o 
   2   2   6      118.84      107.68      2.24 o 
   3   2   6        1.23        2.01      0.94 o 
   4   2   6      248.60      223.12      4.42 o 
   5   2   6       41.30       46.37      2.53 o 
   6   2   6      150.17      127.27      7.60 o 
   7   2   6       37.13       39.20      4.90 o 
   8   2   6       19.03       35.26      4.80 o 
   9   2   6       29.74       42.52      4.70 o 
 -13   3   6       23.19       26.90      3.34 o 
 -12   3   6      227.95      192.77      7.29 o 
 -11   3   6        0.07        7.69      4.64 o 
 -10   3   6      195.97      164.40      6.18 o 
  -9   3   6     1934.99     1867.96     32.31 o 
  -8   3   6       48.31       50.35      3.25 o 
  -7   3   6       29.59       25.86      2.31 o 
  -6   3   6       14.90       24.34      1.84 o 
  -5   3   6       21.18       24.41      1.59 o 
  -4   3   6      857.52      844.08     17.70 o 
  -3   3   6       58.50       42.34      1.89 o 
  -2   3   6      936.61      971.84     10.30 o 
  -1   3   6      114.04      129.39      2.27 o 
   0   3   6       51.96       51.98      1.47 o 
   1   3   6        2.23        1.40      0.56 o 
   2   3   6       20.88       24.97      1.49 o 
   3   3   6       50.90       47.42      2.45 o 
   4   3   6      122.02       95.23      4.40 o 
   5   3   6        0.46        2.81      1.41 o 
   6   3   6       56.33       51.34      3.25 o 
   7   3   6        8.60       12.17      2.68 o 
   8   3   6       15.80       32.06      4.80 o 
   9   3   6        0.00        8.48      3.02 o 
  10   3   6       10.54       21.34      3.58 o 
 -13   4   6      135.08      142.54      6.08 o 
 -12   4   6      518.09      461.16     12.02 o 
 -11   4   6       47.18       56.42      3.73 o 
 -10   4   6        4.05       11.03      3.64 o 
  -9   4   6     1499.52     1420.92     25.75 o 
  -8   4   6        1.60        4.15      1.74 o 
  -7   4   6      219.19      208.99      5.22 o 
  -6   4   6       50.73       49.02      2.35 o 
  -5   4   6       32.08       34.40      1.97 o 
  -4   4   6       65.51       50.65      2.16 o 
  -3   4   6      589.54      554.06      7.74 o 
  -2   4   6       25.54       27.75      1.06 o 
  -1   4   6      225.87      238.74      3.50 o 
   0   4   6      119.90      102.05      2.07 o 
   1   4   6        0.57        1.44      0.82 o 
   2   4   6        1.00        1.67      0.84 o 
   3   4   6      542.98      483.19      8.13 o 
   4   4   6        8.84       15.47      1.88 o 
   5   4   6        0.01        1.14      1.31 o 
   6   4   6       11.52       17.03      2.30 o 
   7   4   6        2.16        3.89      1.64 o 
   8   4   6        1.75        6.43      3.39 o 
   9   4   6        3.33        7.47      3.02 o 
 -13   5   6        9.33       13.44      3.64 o 
 -12   5   6       88.19       90.97      4.76 o 
 -11   5   6       13.08       16.00      5.80 o 
 -10   5   6        2.08        6.92      2.07 o 
  -9   5   6        1.16        0.00      1.64 o 
  -8   5   6       29.51       19.74      2.78 o 
  -7   5   6        1.14        1.46      1.17 o 
  -6   5   6       51.46       52.60      2.52 o 
  -5   5   6        0.68        1.24      0.85 o 
  -4   5   6      319.91      338.30      6.78 o 
  -3   5   6        8.19       10.15      1.41 o 
  -2   5   6        0.10        2.55      0.62 o 
  -1   5   6        0.03        2.58      0.54 o 
   0   5   6      930.53      967.74     10.41 o 
   1   5   6        3.74        3.76      1.01 o 
   2   5   6        6.64       10.86      1.53 o 
   3   5   6        0.20        1.99      1.16 o 
   4   5   6       32.48       32.49      3.16 o 
   5   5   6       10.29        6.19      1.63 o 
   6   5   6        0.15        0.71      1.47 o 
   7   5   6        1.53        1.90      2.27 o 
   8   5   6        9.84       11.51      3.96 o 
   9   5   6        2.59       10.65      3.39 o 
 -13   6   6       17.75       23.22      4.47 o 
 -12   6   6        2.52        6.36      2.14 o 
 -11   6   6        3.61        4.60      1.96 o 
 -10   6   6       11.73        9.43      3.97 o 
  -9   6   6      386.07      388.29     10.23 o 
  -8   6   6       14.82       14.65      2.99 o 
  -7   6   6      327.32      316.45      7.16 o 
  -6   6   6        1.12        2.72      1.15 o 
  -5   6   6        3.63        6.47      1.27 o 
  -4   6   6        3.67        7.20      1.31 o 
  -3   6   6      123.88      156.14      3.56 o 
  -2   6   6        3.43        6.82      0.96 o 
  -1   6   6       54.63       48.67      1.72 o 
   0   6   6        1.87        5.12      1.07 o 
   1   6   6      613.94      589.48      9.40 o 
   2   6   6       24.33       25.86      1.95 o 
   3   6   6      208.79      194.30      6.74 o 
   4   6   6       16.97       20.87      2.21 o 
   5   6   6       46.16       43.59      2.60 o 
   6   6   6       13.92       14.06      2.35 o 
   7   6   6        3.88        9.92      2.82 o 
   8   6   6        0.19        2.51      2.17 o 
   9   6   6        0.35        2.84      2.54 o 
 -12   7   6        3.15        7.91      2.26 o 
 -11   7   6       79.67       79.13      4.80 o 
 -10   7   6       17.59       25.36      3.06 o 
  -9   7   6      180.60      158.19      6.12 o 
  -8   7   6      450.59      421.93      9.19 o 
  -7   7   6      347.86      322.20      7.66 o 
  -6   7   6      793.89      843.90     16.65 o 
  -5   7   6       47.25       46.73      2.62 o 
  -4   7   6      118.93      111.06      3.64 o 
  -3   7   6       71.08       58.08      2.22 o 
  -2   7   6        0.23        1.52      0.77 o 
  -1   7   6        4.99        7.84      1.63 o 
   0   7   6       25.48       32.62      1.90 o 
   1   7   6        1.24        2.08      1.01 o 
   2   7   6       54.74       50.22      2.39 o 
   3   7   6       76.31       68.27      2.89 o 
   4   7   6       53.17       43.79      2.51 o 
   5   7   6        2.62        7.41      1.86 o 
   6   7   6       88.35       72.87      3.97 o 
   7   7   6       18.66       24.81      3.02 o 
   8   7   6        6.05        7.00      2.17 o 
 -12   8   6       27.96       40.74      6.62 o 
 -11   8   6       79.40       79.42      5.47 o 
 -10   8   6       13.10       12.58      2.38 o 
  -9   8   6        0.04        3.38      3.48 o 
  -8   8   6      117.59      132.38      4.81 o 
  -7   8   6     1481.62     1538.69     23.57 o 
  -6   8   6      349.37      355.62     14.78 o 
  -5   8   6      174.57      183.45      5.43 o 
  -4   8   6      222.37      219.45      5.75 o 
  -3   8   6      499.20      485.73     10.33 o 
  -2   8   6      134.41      111.89      3.82 o 
  -1   8   6      270.68      277.79      9.07 o 
   0   8   6       18.94       20.27      1.95 o 
   1   8   6      325.06      285.27      6.14 o 
   2   8   6        4.26        6.97      1.50 o 
   3   8   6        0.10        2.79      1.29 o 
   4   8   6       31.36       42.13      2.79 o 
   5   8   6       17.76       25.71      3.93 o 
   6   8   6        7.79        7.34      3.01 o 
   7   8   6       72.18       76.23      3.83 o 
   8   8   6       19.17       32.08      2.99 o 
 -11   9   6       14.28       20.54      5.30 o 
 -10   9   6        0.20        1.75      1.99 o 
  -9   9   6        6.67        8.21      1.89 o 
  -8   9   6       35.13       34.47      2.72 o 
  -7   9   6       13.84       18.36      2.37 o 
  -6   9   6      131.57      104.41      4.20 o 
  -5   9   6     1466.51     1283.53     29.27 o 
  -4   9   6      765.99      742.89     23.36 o 
  -3   9   6       36.65       44.72      2.16 o 
  -2   9   6        0.04        2.08      1.20 o 
  -1   9   6        1.48        5.57      1.48 o 
   0   9   6       39.71       43.15      2.34 o 
   1   9   6        1.25        3.02      2.01 o 
   2   9   6        5.41        6.44      1.62 o 
   3   9   6       31.27       37.65      2.73 o 
   4   9   6        0.01        1.52      1.67 o 
   5   9   6      114.54       99.68      4.09 o 
   6   9   6        0.34        0.97      2.63 o 
   7   9   6       78.46       77.20      6.31 o 
 -11  10   6       22.26       29.48      5.96 o 
 -10  10   6        0.36        1.63      1.40 o 
  -9  10   6       57.92       59.43      3.44 o 
  -8  10   6       87.67       72.69      3.60 o 
  -7  10   6        9.65       15.98      2.26 o 
  -6  10   6        8.96        8.30      1.89 o 
  -5  10   6       70.71       70.78      3.41 o 
  -4  10   6      194.11      175.31      5.31 o 
  -3  10   6       12.70       13.64      1.83 o 
  -2  10   6       14.32       22.28      2.04 o 
  -1  10   6       54.26       50.92      2.99 o 
   0  10   6       36.24       42.92      2.47 o 
   1  10   6      110.56      103.28      3.77 o 
   2  10   6       22.48       29.80      2.58 o 
   3  10   6        0.14        5.63      1.81 o 
   4  10   6      152.91      140.18      4.90 o 
   5  10   6       34.17       41.94      3.34 o 
   6  10   6      110.49      111.39      4.62 o 
   7  10   6        0.43        7.66      1.88 o 
 -10  11   6        0.31        0.99      2.98 o 
  -9  11   6       14.52       16.10      2.29 o 
  -8  11   6        5.06        8.37      1.80 o 
  -7  11   6      121.65      133.16      4.93 o 
  -6  11   6        1.10        4.69      1.60 o 
  -5  11   6      161.88      149.52      4.99 o 
  -4  11   6        4.34        9.29      2.26 o 
  -3  11   6       14.87       17.53      1.89 o 
  -2  11   6       51.69       43.51      2.39 o 
  -1  11   6       35.82       41.78      3.59 o 
   0  11   6        1.18        7.19      1.52 o 
   1  11   6      350.85      323.76      7.24 o 
   2  11   6        6.07       10.39      2.03 o 
   3  11   6      342.02      304.12      7.34 o 
   4  11   6      115.17      120.32      4.57 o 
   5  11   6      123.98      125.19      4.75 o 
   6  11   6       36.02       49.15      2.87 o 
  -9  12   6        5.39       10.74      3.25 o 
  -8  12   6        6.95       10.46      1.93 o 
  -7  12   6        1.17        3.13      1.53 o 
  -6  12   6       55.71       43.83      2.78 o 
  -5  12   6        3.89        4.82      2.32 o 
  -4  12   6       84.36       84.27      4.01 o 
  -3  12   6        3.76        4.43      1.51 o 
  -2  12   6       90.48       78.45      3.27 o 
  -1  12   6        3.47        6.11      1.77 o 
   0  12   6        5.31       13.40      2.08 o 
   1  12   6      229.92      201.74      5.83 o 
   2  12   6      171.20      155.18      4.96 o 
   3  12   6       24.75       29.30      2.96 o 
   4  12   6       39.32       49.63      3.19 o 
   5  12   6       34.04       43.22      2.72 o 
  -7  13   6       64.29       89.56      4.02 o 
  -6  13   6       20.20       27.15      5.13 o 
  -5  13   6      247.06      220.11      8.27 o 
  -4  13   6       30.81       43.51      3.31 o 
  -3  13   6        0.57        4.38      1.67 o 
  -2  13   6        0.21        3.58      1.39 o 
  -1  13   6      104.60       94.64      3.65 o 
   0  13   6        0.22        4.13      1.45 o 
   1  13   6       30.17       42.64      3.11 o 
   2  13   6        3.11        9.03      2.75 o 
   3  13   6      120.66      114.07      5.25 o 
   4  13   6        2.37        7.04      1.64 o 
  -6  14   6       15.67       16.40      2.90 o 
  -5  14   6       22.85       29.76      3.79 o 
  -4  14   6       14.49       14.60      2.85 o 
  -3  14   6        8.43       23.09      3.36 o 
  -2  14   6       18.33       23.51      3.73 o 
  -1  14   6       28.06       37.61      3.05 o 
   0  14   6        1.17        5.96      1.95 o 
   1  14   6       41.90       42.34      3.31 o 
   2  14   6        2.56        6.38      3.61 o 
 -14   1   7        1.83        2.48      1.64 o 
 -13   1   7      105.23      110.91      5.27 o 
 -12   1   7        0.40        1.18      3.31 o 
 -11   1   7        2.62       10.46      2.22 o 
 -10   1   7        5.47        3.31      3.48 o 
  -9   1   7       89.35       84.90      6.79 o 
  -8   1   7        0.41        0.00      1.17 o 
  -7   1   7      255.58      213.95      6.96 o 
  -6   1   7        5.40        6.13      1.64 o 
  -5   1   7      956.91     1016.71     18.50 o 
  -4   1   7       72.75       67.22      3.28 o 
  -3   1   7      674.81      750.77     10.06 o 
  -2   1   7       42.79       39.05      2.39 o 
  -1   1   7     1699.39     1741.52     22.53 o 
   0   1   7       31.85       33.61      1.37 o 
   1   1   7       12.08        8.99      0.94 o 
   2   1   7       32.28       31.20      1.32 o 
   3   1   7        0.73        2.46      0.99 o 
   4   1   7       57.58       53.79      2.30 o 
   5   1   7       42.70       40.21      2.64 o 
   6   1   7        2.77        9.75      2.35 o 
   7   1   7        2.85       16.46      3.51 o 
   8   1   7        1.20       15.80      3.86 o 
   9   1   7      157.23      142.77      7.14 o 
 -13   2   7        8.41        7.47      1.87 o 
 -12   2   7       26.84       29.20      3.49 o 
 -11   2   7       25.54       27.68      3.25 o 
 -10   2   7       36.78       33.43      3.18 o 
  -9   2   7       57.83       61.80     10.10 o 
  -8   2   7      415.36      364.26      9.36 o 
  -7   2   7        6.51        9.75      1.98 o 
  -6   2   7      957.76     1029.19     18.97 o 
  -5   2   7      513.23      459.58     10.07 o 
  -4   2   7      722.70      698.36     13.47 o 
  -3   2   7      241.48      236.51      4.27 o 
  -2   2   7      252.08      299.77      4.07 o 
  -1   2   7       31.72       28.53      1.36 o 
   0   2   7      517.19      528.20      6.32 o 
   1   2   7       95.10       94.20      2.12 o 
   2   2   7        0.86        3.55      1.10 o 
   3   2   7        0.17        2.30      1.01 o 
   4   2   7       85.09       77.06      3.99 o 
   5   2   7        1.03        3.80      2.20 o 
   6   2   7       28.15       35.02      3.35 o 
   7   2   7       10.24       21.12      3.18 o 
   8   2   7        0.70        8.60      4.80 o 
   9   2   7       16.75       42.94      8.94 o 
 -13   3   7        0.35        5.36      1.83 o 
 -12   3   7       14.56       17.64      4.97 o 
 -11   3   7      697.22      645.94     14.97 o 
 -10   3   7        0.24        7.70      5.13 o 
  -9   3   7      333.43      295.76      8.55 o 
  -8   3   7     1669.24     1681.79     29.39 o 
  -7   3   7       46.85       54.85      6.13 o 
  -6   3   7      104.94       98.46      4.09 o 
  -5   3   7        9.50       19.41      2.11 o 
  -4   3   7        6.19        9.98      1.06 o 
  -3   3   7      273.17      289.28      5.00 o 
  -2   3   7        6.63        8.61      0.81 o 
  -1   3   7        0.12        2.62      0.61 o 
   0   3   7        1.40        5.76      0.76 o 
   1   3   7      180.44      176.26      3.45 o 
   2   3   7        8.34       11.21      1.32 o 
   3   3   7       22.81       29.29      1.84 o 
   4   3   7       70.41       58.29      2.37 o 
   5   3   7        1.72        6.41      1.78 o 
   6   3   7       24.50       36.54      3.54 o 
   7   3   7        0.09        7.58      2.47 o 
   8   3   7        1.31       14.85      3.28 o 
   9   3   7        0.02       11.06      5.63 o 
 -13   4   7       26.41       34.68      3.31 o 
 -12   4   7       48.07       45.57      3.49 o 
 -11   4   7      292.45      284.51      9.00 o 
 -10   4   7       32.21       37.73      3.31 o 
  -9   4   7       29.41       31.79      3.00 o 
  -8   4   7      636.13      574.21     12.88 o 
  -7   4   7      219.19      207.64      6.67 o 
  -6   4   7       89.70       76.66      6.62 o 
  -5   4   7      156.60      127.51      3.76 o 
  -4   4   7        7.79        6.67      1.12 o 
  -3   4   7      356.76      318.32      5.64 o 
  -2   4   7        9.62       13.83      0.92 o 
  -1   4   7       21.38       19.79      1.00 o 
   0   4   7        2.67        5.94      0.92 o 
   1   4   7      154.60      142.41      3.12 o 
   2   4   7      164.27      140.35      3.27 o 
   3   4   7       79.52       85.62      2.64 o 
   4   4   7       26.46       30.95      2.29 o 
   5   4   7       26.21       30.87      2.58 o 
   6   4   7        8.62       14.48      2.31 o 
   7   4   7        0.52        6.26      2.58 o 
   8   4   7        0.57       11.66      8.28 o 
   9   4   7        0.44        9.58      2.98 o 
 -13   5   7        1.53       11.09      3.64 o 
 -12   5   7       27.84       45.02      3.66 o 
 -11   5   7       38.61       37.57      3.96 o 
 -10   5   7      397.01      389.35     13.41 o 
  -9   5   7        1.67        2.18      1.98 o 
  -8   5   7      419.69      391.79     10.06 o 
  -7   5   7        0.35        0.00      1.51 o 
  -6   5   7        0.07        0.81      1.27 o 
  -5   5   7       38.07       44.37      4.14 o 
  -4   5   7        5.52        5.18      1.20 o 
  -3   5   7       26.83       26.84      1.61 o 
  -2   5   7      534.11      524.15      6.47 o 
  -1   5   7        7.56        9.07      0.87 o 
   0   5   7      162.71      162.75      3.33 o 
   1   5   7       14.87       15.29      1.32 o 
   2   5   7      303.65      272.01      6.74 o 
   3   5   7       92.40       81.76      3.87 o 
   4   5   7       88.03       80.13      3.17 o 
   5   5   7       25.99       26.18      2.62 o 
   6   5   7        3.93       10.97      1.97 o 
   7   5   7        9.49       16.12      3.41 o 
   8   5   7        3.91       17.93      5.80 o 
 -12   6   7        0.01        0.00      1.59 o 
 -11   6   7       54.19       66.75      4.20 o 
 -10   6   7       10.18       14.18      3.64 o 
  -9   6   7      257.34      263.92      8.16 o 
  -8   6   7        3.26        0.95      2.32 o 
  -7   6   7      294.72      317.12      8.78 o 
  -6   6   7       12.31       15.88      2.03 o 
  -5   6   7      216.67      222.92      5.58 o 
  -4   6   7        6.97        7.26      1.57 o 
  -3   6   7       13.91       22.55      1.78 o 
  -2   6   7       39.21       44.32      2.29 o 
  -1   6   7       51.28       58.08      2.30 o 
   0   6   7        7.80       11.42      1.40 o 
   1   6   7       24.92       22.68      2.11 o 
   2   6   7       11.66       16.64      1.79 o 
   3   6   7       14.83       20.10      2.73 o 
   4   6   7        3.14        4.46      1.91 o 
   5   6   7       22.08       31.95      2.61 o 
   6   6   7       27.65       33.53      3.63 o 
   7   6   7       11.06       19.48      4.11 o 
   8   6   7        2.20        8.46      1.98 o 
 -12   7   7        0.01        5.51      1.98 o 
 -11   7   7        3.93        5.52      2.07 o 
 -10   7   7       77.10       74.28      4.29 o 
  -9   7   7        8.52       11.57      5.13 o 
  -8   7   7      522.02      487.85     11.81 o 
  -7   7   7      116.12      114.17      8.45 o 
  -6   7   7     1743.94     1767.07     25.91 o 
  -5   7   7       56.95       61.43      3.22 o 
  -4   7   7      217.52      213.90      5.42 o 
  -3   7   7        9.19       13.51      1.77 o 
  -2   7   7      176.44      164.59      4.15 o 
  -1   7   7       62.55       61.10      2.50 o 
   0   7   7      136.26      136.68      3.83 o 
   1   7   7        0.03        1.47      1.03 o 
   2   7   7        7.25        8.15      2.96 o 
   3   7   7       11.03       16.92      4.25 o 
   4   7   7       12.34       20.39      2.41 o 
   5   7   7        3.41        5.29      2.01 o 
   6   7   7       50.59       46.64      3.31 o 
   7   7   7        7.55        9.89      2.08 o 
 -12   8   7       11.50       19.55      2.78 o 
 -11   8   7        5.78       10.01      4.14 o 
 -10   8   7       43.43       52.21      3.58 o 
  -9   8   7        8.33       10.00      2.31 o 
  -8   8   7       10.49       14.60      2.54 o 
  -7   8   7      140.87      155.22      5.23 o 
  -6   8   7      707.52      676.60     12.57 o 
  -5   8   7      563.46      579.62     11.05 o 
  -4   8   7       39.27       46.11      3.16 o 
  -3   8   7      785.46      824.38     17.63 o 
  -2   8   7       59.62       56.72      5.95 o 
  -1   8   7       77.41       68.96      2.84 o 
   0   8   7       18.95       20.86      2.01 o 
   1   8   7        8.36       11.42      1.89 o 
   2   8   7        0.73        2.68      2.20 o 
   3   8   7        1.94        5.39      2.15 o 
   4   8   7       13.24       16.28      3.06 o 
   5   8   7        1.32        5.92      1.89 o 
   6   8   7        0.60        7.97      2.49 o 
   7   8   7        2.00        9.76      3.49 o 
 -11   9   7        2.88        2.15      1.99 o 
 -10   9   7        0.18        6.51      1.90 o 
  -9   9   7       10.70       17.56      2.54 o 
  -8   9   7       29.24       30.39      3.25 o 
  -7   9   7       64.34       52.12      2.95 o 
  -6   9   7        5.64       11.70      2.09 o 
  -5   9   7      150.80      126.02      4.58 o 
  -4   9   7      512.45      490.46      9.86 o 
  -3   9   7      496.31      462.26     11.74 o 
  -2   9   7      150.77      140.99      5.57 o 
  -1   9   7       54.01       51.00      4.06 o 
   0   9   7      179.16      179.26      4.91 o 
   1   9   7        0.92        4.45      1.39 o 
   2   9   7       45.84       42.95      2.63 o 
   3   9   7        0.28        3.97      1.63 o 
   4   9   7        5.65       16.71      2.87 o 
   5   9   7        8.95       19.88      2.89 o 
   6   9   7        5.25       13.09      2.37 o 
 -10  10   7      155.77      150.38      6.21 o 
  -9  10   7        0.00        3.71      1.99 o 
  -8  10   7      288.96      257.44      9.27 o 
  -7  10   7       12.92       15.62      2.32 o 
  -6  10   7       36.44       35.62      2.85 o 
  -5  10   7        1.55        6.64      2.35 o 
  -4  10   7      554.92      515.32     11.06 o 
  -3  10   7      118.11      102.11      4.34 o 
  -2  10   7        9.29       15.36      3.07 o 
  -1  10   7        2.73        3.83      1.53 o 
   0  10   7      104.16       90.74      6.26 o 
   1  10   7       49.59       53.99      3.58 o 
   2  10   7        6.58       12.80      2.96 o 
   3  10   7       15.61       21.99      3.78 o 
   4  10   7      143.64      127.06      5.34 o 
   5  10   7       75.84       75.62      3.71 o 
   6  10   7       20.43       35.96      3.12 o 
  -9  11   7       15.21       18.54      2.76 o 
  -8  11   7        4.45        5.06      1.66 o 
  -7  11   7       76.09       65.51      3.40 o 
  -6  11   7        1.19        3.77      1.57 o 
  -5  11   7       24.16       28.54      2.99 o 
  -4  11   7       26.36       34.01      3.16 o 
  -3  11   7       31.19       38.01      2.83 o 
  -2  11   7        4.15        6.53      2.56 o 
  -1  11   7       21.48       21.04      2.26 o 
   0  11   7       12.75       15.57      1.99 o 
   1  11   7      106.88       99.43      4.16 o 
   2  11   7       11.53       17.56      2.45 o 
   3  11   7        4.19       15.33      3.20 o 
   4  11   7       25.03       40.24      4.73 o 
   5  11   7      116.45      113.41      4.42 o 
  -8  12   7        7.54       12.31      2.45 o 
  -7  12   7        1.64        5.27      2.18 o 
  -6  12   7       63.62       60.12      4.64 o 
  -5  12   7        3.12        4.36      2.04 o 
  -4  12   7       40.26       36.11      2.79 o 
  -3  12   7        1.67        4.04      1.67 o 
  -2  12   7       21.72       35.47      3.21 o 
  -1  12   7        0.03        3.81      1.60 o 
   0  12   7       18.72       27.07      2.66 o 
   1  12   7       34.71       45.54      2.63 o 
   2  12   7       70.75       59.50      3.13 o 
   3  12   7        1.10        3.81      1.92 o 
   4  12   7        1.90        8.02      2.01 o 
  -7  13   7       17.81       27.50      2.99 o 
  -6  13   7       29.64       41.33      3.58 o 
  -5  13   7       45.06       45.98      3.41 o 
  -4  13   7       54.22       64.56      3.68 o 
  -3  13   7       69.63       76.18      4.01 o 
  -2  13   7        0.00        5.22      2.32 o 
  -1  13   7        3.05        7.56      1.94 o 
   0  13   7        2.19        9.74      2.25 o 
   1  13   7        2.23        8.02      1.60 o 
   2  13   7        1.09        7.20      2.65 o 
  -4  14   7       13.82       24.82      2.92 o 
  -3  14   7       24.47       27.85      3.97 o 
  -2  14   7        9.56       25.57      3.49 o 
  -1  14   7       12.69       19.75      3.42 o 
 -13   0   8       10.82       12.59      3.64 o 
 -12   0   8        0.26        5.63      2.98 o 
 -11   0   8        0.55        4.31      2.65 o 
 -10   0   8       88.89       77.51      5.96 o 
  -9   0   8        0.32        0.00      1.99 o 
  -8   0   8        0.33        0.00      1.99 o 
  -7   0   8        0.11        0.66      1.99 o 
  -6   0   8       80.26       58.96      4.64 o 
  -5   0   8       53.50       52.33      4.31 o 
  -4   0   8      265.97      316.32     10.93 o 
  -3   0   8        5.09        6.68      1.74 o 
  -2   0   8      351.34      338.11      8.25 o 
  -1   0   8      106.38      111.92      3.29 o 
   0   0   8       13.83       16.15      1.82 o 
   1   0   8       67.49       64.80      2.66 o 
   2   0   8        0.06        2.17      1.24 o 
   3   0   8       25.90       32.49      3.51 o 
   4   0   8        2.57        7.78      3.15 o 
   5   0   8        6.90       15.48      3.25 o 
   6   0   8        8.85       17.71      4.31 o 
   7   0   8       14.73       24.84      4.97 o 
   8   0   8       57.58       58.96      5.96 o 
 -13   1   8       46.41       54.94      3.62 o 
 -12   1   8       11.27       15.21      2.63 o 
 -11   1   8       20.93       24.50      3.16 o 
 -10   1   8        0.83        0.00      1.51 o 
  -9   1   8       47.09       42.64      3.16 o 
  -8   1   8       10.92       13.14      2.34 o 
  -7   1   8        9.66       14.81      4.80 o 
  -6   1   8       23.88       26.18      2.81 o 
  -5   1   8       13.08       27.67      2.58 o 
  -4   1   8       52.01       44.64      2.69 o 
  -3   1   8      106.41      103.17      2.97 o 
  -2   1   8        9.82       14.40      1.16 o 
  -1   1   8      223.49      232.93      3.57 o 
   0   1   8      103.63       92.01      2.11 o 
   1   1   8       55.69       55.59      1.70 o 
   2   1   8      124.64      127.56      3.12 o 
   3   1   8       15.34       17.97      1.63 o 
   4   1   8        3.89       13.79      2.16 o 
   5   1   8       11.38       20.75      3.54 o 
   6   1   8       15.30       24.82      3.13 o 
   8   1   8       37.25       46.19      3.98 o 
 -13   2   8       15.03       22.46      3.10 o 
 -12   2   8       12.85       25.47      3.39 o 
 -11   2   8        7.74        7.81      6.13 o 
 -10   2   8        5.38        6.80      3.31 o 
  -9   2   8        0.45        2.41      1.82 o 
  -8   2   8      213.23      187.14      9.44 o 
  -7   2   8      210.75      186.74      6.96 o 
  -6   2   8       28.72       30.34      2.78 o 
  -5   2   8      422.69      419.34      9.84 o 
  -4   2   8      445.80      385.18      7.57 o 
  -3   2   8      116.58      114.07      3.65 o 
  -2   2   8      826.95      862.30     11.21 o 
  -1   2   8       35.10       29.05      1.24 o 
   0   2   8      291.85      259.39      3.88 o 
   1   2   8       15.46       22.91      1.49 o 
   2   2   8      362.00      323.93      5.45 o 
   3   2   8       16.50       20.71      2.24 o 
   4   2   8       35.94       36.19      2.74 o 
   5   2   8        5.45       17.71      2.44 o 
   6   2   8       23.52       41.88      3.14 o 
   7   2   8       23.24       40.92      3.35 o 
   8   2   8       29.15       44.80      3.98 o 
 -13   3   8        5.90        9.72      2.15 o 
 -12   3   8       81.09       71.80      5.47 o 
 -11   3   8        7.11       11.07      3.31 o 
 -10   3   8      630.10      544.32     13.11 o 
  -9   3   8        4.64        7.27      2.14 o 
  -8   3   8      455.16      363.09      9.60 o 
  -7   3   8     1337.40     1268.07     24.18 o 
  -6   3   8       90.88       89.00      4.22 o 
  -5   3   8       91.27       76.61      3.75 o 
  -4   3   8      454.41      421.92      7.95 o 
  -3   3   8        4.15        5.27      1.11 o 
  -2   3   8      236.81      219.51      3.98 o 
  -1   3   8       13.04       12.45      0.94 o 
   0   3   8      361.41      311.47      5.06 o 
   1   3   8      133.83      122.21      2.95 o 
   2   3   8        9.73       17.79      1.61 o 
   3   3   8        6.49       13.21      1.76 o 
   4   3   8       13.60       16.72      2.00 o 
   5   3   8        7.83       14.77      2.55 o 
   6   3   8        5.38       11.74      2.47 o 
   7   3   8        2.35       10.86      4.31 o 
   8   3   8       15.33       30.79      4.56 o 
 -13   4   8       88.11       76.43      4.45 o 
 -12   4   8        4.25        7.01      2.14 o 
 -11   4   8      330.17      290.18     12.42 o 
 -10   4   8      352.21      311.12      9.23 o 
  -9   4   8       17.15       24.92      3.10 o 
  -8   4   8        8.49       10.48      2.31 o 
  -7   4   8     2830.57     2691.60     44.15 o 
  -6   4   8       54.37       42.12      4.80 o 
  -5   4   8      222.99      225.82     14.41 o 
  -4   4   8        6.55        9.22      1.42 o 
  -3   4   8        9.50       13.09      1.05 o 
  -2   4   8       15.93       19.08      1.24 o 
  -1   4   8       24.09       29.75      1.59 o 
   0   4   8       21.51       23.52      1.37 o 
   1   4   8       37.11       40.43      2.06 o 
   2   4   8       27.14       29.51      1.68 o 
   3   4   8       11.87       14.88      2.05 o 
   4   4   8        8.84       15.04      2.68 o 
   5   4   8      114.33      100.01      3.70 o 
   6   4   8        0.02       10.12      4.34 o 
   7   4   8        0.13       10.27      4.45 o 
   8   4   8        2.41       15.66      3.62 o 
 -12   5   8      106.32      101.78      5.23 o 
 -11   5   8        7.13       14.20      3.31 o 
 -10   5   8      348.57      334.21      9.83 o 
  -9   5   8        4.61        7.78      2.22 o 
  -8   5   8        0.07        0.02      1.74 o 
  -7   5   8       22.60       30.17      3.39 o 
  -6   5   8       72.83       51.37      3.51 o 
  -5   5   8       18.16       23.12      2.69 o 
  -4   5   8      172.53      172.98      5.61 o 
  -3   5   8        2.06        3.28      0.95 o 
  -2   5   8      115.70      118.27      3.19 o 
  -1   5   8       13.33       15.61      1.89 o 
   0   5   8        0.77        3.26      1.58 o 
   1   5   8        1.97        4.17      0.99 o 
   2   5   8      111.93       96.05      3.01 o 
   3   5   8        3.91        4.63      1.34 o 
   4   5   8        2.29        9.08      2.49 o 
   5   5   8        0.00        7.30      2.82 o 
   6   5   8        0.18        3.68      2.35 o 
   7   5   8        4.57       10.61      2.75 o 
 -12   6   8        0.49        5.90      1.99 o 
 -11   6   8        3.32        4.40      1.90 o 
 -10   6   8        2.62        7.13      1.98 o 
  -9   6   8        0.25        1.39      1.74 o 
  -8   6   8        2.02        0.25      1.51 o 
  -7   6   8      314.53      315.09      8.89 o 
  -6   6   8        8.22        8.56      2.48 o 
  -5   6   8      429.28      418.53     10.19 o 
  -4   6   8        1.41        3.22      1.70 o 
  -3   6   8        4.54        8.08      1.43 o 
  -2   6   8       14.66       20.03      2.03 o 
  -1   6   8       16.39       18.34      2.22 o 
   0   6   8        0.36        1.86      1.03 o 
   1   6   8       15.52       18.86      1.98 o 
   2   6   8       12.64       14.40      1.88 o 
   3   6   8       72.07       66.22      3.10 o 
   4   6   8        3.11        8.27      3.20 o 
   5   6   8       27.77       36.24      3.39 o 
   6   6   8        6.98       14.23      2.58 o 
   7   6   8        3.32       13.20      2.79 o 
 -12   7   8       41.97       43.75      3.42 o 
 -11   7   8        0.00        1.76      1.51 o 
 -10   7   8       16.14       25.58      3.34 o 
  -9   7   8       37.09       39.81      3.25 o 
  -8   7   8        0.00        0.00      1.64 o 
  -7   7   8       61.42       56.28      3.62 o 
  -6   7   8      666.83      639.46     14.05 o 
  -5   7   8       86.07       81.14     12.09 o 
  -4   7   8      636.95      642.07     10.24 o 
  -3   7   8      171.91      158.00      5.07 o 
  -2   7   8       48.22       48.16      2.79 o 
  -1   7   8        5.07        9.94      1.82 o 
   0   7   8        1.91        2.74      1.09 o 
   1   7   8        4.50        8.90      1.69 o 
   2   7   8       10.08       12.30      1.98 o 
   3   7   8        1.33        2.00      1.45 o 
   4   7   8        1.84        0.37      2.21 o 
   5   7   8        9.78       17.28      2.38 o 
   6   7   8        7.66       10.03      2.07 o 
 -11   8   8       11.62       17.61      2.63 o 
 -10   8   8       18.47       22.34      3.10 o 
  -9   8   8       72.74       72.55      4.20 o 
  -8   8   8        1.70        3.00      1.90 o 
  -7   8   8        6.37       13.59      2.34 o 
  -6   8   8       21.03       30.84      3.16 o 
  -5   8   8     1323.87     1196.30     72.54 o 
  -4   8   8       35.18       42.18      4.29 o 
  -3   8   8      297.55      285.68      7.48 o 
  -2   8   8        7.85       13.28      2.58 o 
  -1   8   8      558.75      495.16     12.56 o 
   0   8   8       26.69       31.52      2.97 o 
   1   8   8      140.61      132.48      4.21 o 
   2   8   8        0.30        5.91      3.63 o 
   3   8   8       47.10       53.67      2.89 o 
   4   8   8        0.12        6.25      1.89 o 
   5   8   8        3.66       13.57      3.63 o 
   6   8   8        3.19        9.87      3.25 o 
 -10   9   8        0.03        6.86      1.83 o 
  -9   9   8       29.79       36.99      4.31 o 
  -8   9   8        0.15        2.32      1.59 o 
  -7   9   8       49.72       51.98      4.31 o 
  -6   9   8       26.70       32.21      2.92 o 
  -5   9   8        1.93        5.20      2.14 o 
  -4   9   8      176.94      131.57      6.05 o 
  -3   9   8     1113.17      981.36     17.35 o 
  -2   9   8      717.88      654.17     12.95 o 
  -1   9   8       13.15       21.74      7.08 o 
   0   9   8       15.71       25.79      5.69 o 
   1   9   8        0.94        2.63      2.25 o 
   2   9   8       21.37       25.01      2.71 o 
   3   9   8        0.40        7.75      2.82 o 
   4   9   8        0.36        3.16      3.06 o 
   5   9   8        0.00        9.44      2.39 o 
 -10  10   8       49.74       53.09      7.29 o 
  -9  10   8       28.66       38.78      4.80 o 
  -8  10   8        1.69        6.90      2.32 o 
  -7  10   8       33.45       34.14      3.00 o 
  -6  10   8      115.51       83.32      4.80 o 
  -5  10   8        0.70        2.36      1.70 o 
  -4  10   8       39.84       38.80      3.61 o 
  -3  10   8       16.02       20.39      2.73 o 
  -2  10   8       88.03       86.99      3.98 o 
  -1  10   8        0.51        1.58      2.67 o 
   0  10   8       74.39       69.82      5.14 o 
   1  10   8       77.11       83.22      3.85 o 
   2  10   8        2.38        7.94      3.01 o 
   3  10   8       19.31       26.57      2.85 o 
   4  10   8       17.57       29.22      2.77 o 
  -9  11   8       21.84       14.02      2.54 o 
  -8  11   8        0.04        5.43      1.65 o 
  -7  11   8       26.07       26.66      3.16 o 
  -6  11   8        0.28        3.97      1.99 o 
  -5  11   8       92.80       91.48      4.24 o 
  -4  11   8        2.24        2.77      1.77 o 
  -3  11   8       56.59       59.19      3.40 o 
  -2  11   8        2.95       10.01      2.13 o 
  -1  11   8        6.25       11.25      2.57 o 
   0  11   8       20.48       19.86      6.01 o 
   1  11   8       11.87       19.87      2.96 o 
   2  11   8        0.13        5.11      1.70 o 
   3  11   8        4.94        9.76      2.77 o 
  -7  12   8        0.08        7.29      2.32 o 
  -6  12   8        2.79        5.30      2.65 o 
  -5  12   8       10.00       13.69      2.23 o 
  -4  12   8       19.20       20.82      2.86 o 
  -3  12   8        0.31        1.46      1.70 o 
  -2  12   8       23.11       35.33      3.41 o 
  -1  12   8        6.03       11.06      2.47 o 
   0  12   8        0.38        1.83      2.70 o 
   1  12   8        0.53        4.97      1.69 o 
   2  12   8        4.96       11.42      1.92 o 
  -5  13   8       57.68       79.56      4.03 o 
  -4  13   8        7.00       11.46      2.31 o 
  -3  13   8      179.42      160.50      5.87 o 
  -2  13   8       13.64       20.48      2.89 o 
  -1  13   8        0.01        2.12      2.29 o 
   0  13   8        4.27       14.82      3.10 o 
 -13   1   9        2.86       10.79      2.34 o 
 -12   1   9        2.73        7.79      3.31 o 
 -11   1   9      199.46      176.08      6.78 o 
 -10   1   9        0.09        4.31      2.32 o 
  -9   1   9        3.61       10.76      2.45 o 
  -8   1   9        8.30       11.63      2.34 o 
  -7   1   9      120.60      119.36      5.80 o 
  -6   1   9       11.74       17.14      4.64 o 
  -5   1   9       99.66       84.66      3.98 o 
  -4   1   9       20.13       24.69      1.97 o 
  -3   1   9      161.34      170.15      4.03 o 
  -2   1   9       67.67       66.48      2.82 o 
  -1   1   9      360.02      376.66      6.38 o 
   0   1   9       71.07       61.45      1.97 o 
   1   1   9      252.72      238.50      4.94 o 
   2   1   9       36.00       38.71      1.91 o 
   3   1   9        1.98        5.23      2.44 o 
   4   1   9        5.03        8.55      2.04 o 
   5   1   9        0.02        5.38      1.81 o 
   6   1   9        9.22       27.49      3.98 o 
   7   1   9       11.22       31.54      4.97 o 
 -13   2   9       39.43       34.00      2.92 o 
 -12   2   9        3.68        2.38      1.65 o 
 -11   2   9        1.62        5.37      3.97 o 
 -10   2   9       37.14       29.66      3.64 o 
  -9   2   9       18.99       18.20      6.13 o 
  -8   2   9       29.26       27.82      3.16 o 
  -7   2   9       81.55       81.00      4.64 o 
  -6   2   9      160.50      136.51     13.58 o 
  -5   2   9        9.69       10.57      2.22 o 
  -4   2   9      643.70      647.50     10.03 o 
  -3   2   9      631.24      588.17      9.08 o 
  -2   2   9      100.79       94.78      3.39 o 
  -1   2   9        1.71        3.25      1.07 o 
   0   2   9       56.38       47.06      2.39 o 
   1   2   9        4.06        7.93      1.27 o 
   2   2   9      120.17      116.87      3.10 o 
   3   2   9        4.44       13.05      2.57 o 
   4   2   9        6.07       11.31      3.49 o 
   6   2   9       12.77       31.60      4.40 o 
 -13   3   9       14.89       16.91      2.69 o 
 -12   3   9        5.18        3.50      2.48 o 
 -11   3   9       13.93       20.11      2.92 o 
 -10   3   9        6.11        4.77      2.32 o 
  -9   3   9      576.18      506.09     12.53 o 
  -8   3   9       17.26       18.56      2.81 o 
  -7   3   9      345.50      299.38      8.55 o 
  -6   3   9     1912.39     1872.87     32.20 o 
  -5   3   9        6.92       12.97      2.12 o 
  -4   3   9      158.33      177.58      4.38 o 
  -3   3   9        3.23        8.79      1.39 o 
  -2   3   9       88.12       81.92      2.66 o 
  -1   3   9       28.41       28.12      1.66 o 
   0   3   9       13.92       22.29      1.64 o 
   1   3   9        0.03        5.33      1.35 o 
   2   3   9        0.03        3.82      1.12 o 
   3   3   9       50.89       54.64      3.31 o 
   4   3   9       12.72       18.16      2.63 o 
   5   3   9       20.11       20.39      3.98 o 
   6   3   9       12.86       24.43      3.07 o 
   7   3   9        0.01       11.20      2.42 o 
 -12   4   9       16.94       21.40      3.02 o 
 -11   4   9       17.69       21.98      3.16 o 
 -10   4   9       96.41       84.43      4.56 o 
  -9   4   9      595.41      615.22     14.29 o 
  -8   4   9        0.17        2.76      1.74 o 
  -7   4   9       22.30       17.81      2.92 o 
  -6   4   9      411.96      373.41      9.72 o 
  -5   4   9      227.30      210.79      6.67 o 
  -4   4   9      134.46      131.48      5.31 o 
  -3   4   9       91.31       91.64      3.48 o 
  -2   4   9        2.89        3.03      1.31 o 
  -1   4   9       90.46       79.34      2.58 o 
   0   4   9        3.01        3.84      1.11 o 
   1   4   9       17.13       24.90      1.61 o 
   2   4   9        2.21        5.97      2.11 o 
   3   4   9       12.41       13.99      1.83 o 
   4   4   9       15.76       23.14      2.92 o 
   5   4   9        2.78        8.54      3.64 o 
   6   4   9       17.86       27.24      4.08 o 
 -12   5   9        8.71       14.41      2.98 o 
 -11   5   9        0.83        3.41      1.90 o 
 -10   5   9       86.48       90.04      4.76 o 
  -9   5   9       21.01       22.35      3.25 o 
  -8   5   9      197.12      183.73      6.67 o 
  -7   5   9        1.43        2.80      2.65 o 
  -6   5   9      166.96      158.85      6.79 o 
  -5   5   9       15.85       18.40      2.82 o 
  -4   5   9       28.13       33.32      2.62 o 
  -3   5   9       53.39       55.80      2.82 o 
  -2   5   9        0.00        0.66      1.64 o 
  -1   5   9       35.15       33.36      2.34 o 
   0   5   9       56.37       46.88      2.66 o 
   1   5   9        3.65        4.37      3.29 o 
   2   5   9        3.23        7.31      2.25 o 
   3   5   9       30.48       27.97      3.49 o 
   4   5   9       33.73       38.49      2.64 o 
   5   5   9       12.90       19.48      3.81 o 
   6   5   9        4.75       16.64      3.38 o 
 -12   6   9        0.08        3.11      1.82 o 
 -11   6   9       33.17       40.55      3.25 o 
 -10   6   9        0.54        3.51      2.65 o 
  -9   6   9      165.38      161.59     11.26 o 
  -8   6   9        1.89        1.49      1.87 o 
  -7   6   9       36.44       37.53      3.15 o 
  -6   6   9        8.83        9.98      2.34 o 
  -5   6   9       97.36       95.35      4.67 o 
  -4   6   9       49.28       40.36      4.15 o 
  -3   6   9        1.80        2.48      2.11 o 
  -2   6   9       21.98       19.57      2.35 o 
  -1   6   9        4.50        5.03      1.70 o 
   0   6   9       15.20       18.00      4.40 o 
   1   6   9        5.22       10.35      2.09 o 
   2   6   9        3.03        6.48      1.81 o 
   3   6   9        0.65        2.76      1.43 o 
   4   6   9        9.35       15.55      3.30 o 
   5   6   9        0.33        5.58      2.82 o 
   6   6   9        7.28       12.63      2.98 o 
 -11   7   9        7.03       12.11      2.45 o 
 -10   7   9       21.31       30.83      3.25 o 
  -9   7   9        5.26        5.96      2.65 o 
  -8   7   9      117.55      114.66      5.27 o 
  -7   7   9       18.60       25.52      3.04 o 
  -6   7   9      287.75      259.96      7.84 o 
  -5   7   9       46.98       48.53      3.51 o 
  -4   7   9      739.34      716.10     29.31 o 
  -3   7   9       17.14       25.12      3.66 o 
  -2   7   9      106.74       95.86      4.73 o 
  -1   7   9       57.89       49.67      4.68 o 
   0   7   9       98.18       82.74      3.89 o 
   1   7   9       32.95       37.90      3.07 o 
   2   7   9       20.39       26.28      3.62 o 
   3   7   9        1.26        2.41      2.34 o 
   4   7   9        5.07        9.16      3.16 o 
   5   7   9        0.75        5.18      2.49 o 
 -11   8   9        2.38        5.03      1.65 o 
 -10   8   9        9.46       19.73      3.16 o 
  -9   8   9        6.56        9.18      2.31 o 
  -8   8   9       24.58       30.66      3.02 o 
  -7   8   9        0.05        1.10      1.74 o 
  -6   8   9        1.08        2.24      1.51 o 
  -5   8   9       90.42       88.66     10.27 o 
  -4   8   9       96.79       94.20      5.41 o 
  -3   8   9      183.19      173.19      7.07 o 
  -2   8   9        1.69        3.42      3.10 o 
  -1   8   9      280.30      272.18      7.38 o 
   0   8   9       46.88       50.56      3.37 o 
   1   8   9        3.22        8.17      2.29 o 
   2   8   9        0.43        4.67      5.00 o 
   3   8   9        9.03       10.76      3.20 o 
   4   8   9        7.55        4.99      2.66 o 
   5   8   9        7.24       10.60      2.27 o 
 -10   9   9       32.31       46.05      3.58 o 
  -9   9   9        0.06        0.89      1.51 o 
  -8   9   9       16.16       19.46      3.15 o 
  -7   9   9        0.00        3.48      1.82 o 
  -6   9   9       10.24        7.62      2.98 o 
  -5   9   9       66.99       52.37      4.05 o 
  -4   9   9        1.33        7.08      4.47 o 
  -3   9   9       38.31       44.10      3.02 o 
  -2   9   9      159.29      165.39      7.94 o 
  -1   9   9      107.46      102.94      4.58 o 
   0   9   9       42.55       43.23      3.29 o 
   1   9   9       23.55       32.13      4.45 o 
   2   9   9      146.44      140.84      7.59 o 
   3   9   9        0.02        9.02      3.92 o 
   4   9   9       11.43        8.24      2.42 o 
  -9  10   9        9.44       17.02      2.63 o 
  -8  10   9      195.00      161.83      7.29 o 
  -7  10   9       13.78       18.22      3.97 o 
  -6  10   9      185.90      165.28      8.94 o 
  -5  10   9        8.95       13.38      2.70 o 
  -4  10   9       15.30       18.08      3.15 o 
  -3  10   9       16.73       31.44      3.20 o 
  -2  10   9      237.57      215.15      6.54 o 
  -1  10   9      127.14      114.25      7.66 o 
   0  10   9       36.21       51.64      6.08 o 
   1  10   9        0.61        3.34      2.43 o 
   2  10   9       19.85       24.21      5.63 o 
   3  10   9        7.48       13.90      2.47 o 
  -8  11   9        0.42        4.64      2.65 o 
  -7  11   9       21.83       26.50      4.64 o 
  -6  11   9        0.04        5.22      1.90 o 
  -5  11   9       46.42       43.46      3.58 o 
  -4  11   9        0.40        1.13      1.65 o 
  -3  11   9        9.61       16.90      2.52 o 
  -2  11   9       25.74       32.13      2.66 o 
  -1  11   9        9.52       21.52      2.80 o 
   0  11   9        9.10       15.04      2.45 o 
   1  11   9       10.80       13.04      2.17 o 
   2  11   9       13.61       16.43      2.52 o 
  -6  12   9       16.93       31.17      3.97 o 
  -5  12   9        2.15        8.03      2.31 o 
  -4  12   9        5.71       14.11      2.78 o 
  -3  12   9        3.43        5.30      1.80 o 
  -2  12   9       37.51       40.93      3.02 o 
  -1  12   9        0.06        3.24      1.75 o 
   0  12   9       46.77       49.59      3.24 o 
 -12   0  10        0.00        5.63      2.32 o 
 -11   0  10        1.44        2.98      3.31 o 
 -10   0  10       21.97       33.45      5.30 o 
  -9   0  10        0.00        0.66      2.32 o 
  -8   0  10       73.08       64.92      5.63 o 
  -7   0  10        0.96        0.33      1.99 o 
  -6   0  10        8.64        3.64      2.65 o 
  -5   0  10        0.07        1.17      1.99 o 
  -4   0  10       85.57       79.60      4.09 o 
  -3   0  10       35.65       36.42      4.14 o 
  -2   0  10        6.37       11.90      2.65 o 
  -1   0  10        0.44        2.98      2.15 o 
   0   0  10      223.16      200.25      6.18 o 
   1   0  10        2.69        2.98      2.65 o 
   2   0  10       42.73       44.88      6.62 o 
   3   0  10        0.01        5.71      5.80 o 
   4   0  10        5.64       16.61      5.80 o 
   5   0  10        0.09        1.32      3.64 o 
   6   0  10        0.46        9.51      3.15 o 
 -12   1  10        0.33        0.09      1.66 o 
 -11   1  10      107.95      104.34      5.27 o 
 -10   1  10       17.95       15.84      3.02 o 
  -9   1  10        8.86       10.06      2.45 o 
  -8   1  10        0.01        0.33      1.64 o 
  -7   1  10       19.63       25.24      6.79 o 
  -6   1  10        7.49        9.22      2.82 o 
  -5   1  10       13.79       25.26      2.16 o 
  -4   1  10       24.32       27.46      2.05 o 
  -3   1  10       22.10       23.18      1.86 o 
  -2   1  10       59.44       59.43      2.43 o 
  -1   1  10       74.94       66.43      2.55 o 
   0   1  10        3.27        3.78      1.51 o 
   1   1  10        5.92        8.72      1.70 o 
   2   1  10        8.03       18.99      2.56 o 
   3   1  10        0.00        5.59      3.11 o 
   4   1  10       17.70       34.62      4.88 o 
   5   1  10       11.47       26.07      4.49 o 
 -12   2  10       74.95       71.04      4.80 o 
 -11   2  10        0.04        1.32      1.64 o 
 -10   2  10       26.54       30.95      3.62 o 
  -9   2  10        5.54        3.86      1.99 o 
  -8   2  10       92.77       75.72      6.29 o 
  -7   2  10       41.50       42.88      3.86 o 
  -6   2  10      193.76      190.20      6.56 o 
  -5   2  10      299.45      282.86      8.79 o 
  -4   2  10       71.96       68.63      5.35 o 
  -3   2  10      334.65      331.67      6.33 o 
  -2   2  10      116.56       99.39      3.16 o 
  -1   2  10       27.32       33.00      2.61 o 
   0   2  10      108.81      109.65      4.76 o 
   1   2  10       27.00       27.10      1.97 o 
   2   2  10       13.63       21.84      2.26 o 
   3   2  10        0.19        2.15      1.77 o 
   4   2  10       31.48       42.50      3.68 o 
   5   2  10        0.11       12.71      2.07 o 
   6   2  10        5.60       13.29      2.92 o 
 -12   3  10       40.16       42.52      3.25 o 
 -11   3  10        2.63        5.35      2.31 o 
 -10   3  10       44.16       45.66      3.66 o 
  -9   3  10        5.85        8.86      2.45 o 
  -8   3  10      558.66      472.75     11.94 o 
  -7   3  10        5.57        9.11      2.58 o 
  -6   3  10      526.12      483.28     27.49 o 
  -5   3  10      150.50      157.74      4.43 o 
  -4   3  10      114.20      106.95      3.53 o 
  -3   3  10       45.07       44.27      2.39 o 
  -2   3  10      464.38      397.10      8.29 o 
  -1   3  10       15.16       16.24      2.17 o 
   0   3  10       18.71       24.33      2.36 o 
   1   3  10        0.01        2.78      2.24 o 
   2   3  10       45.38       41.93      2.40 o 
   3   3  10       35.23       34.29      2.93 o 
   4   3  10        1.46       10.35      3.35 o 
   5   3  10        5.70       12.61      2.92 o 
 -12   4  10        7.58       14.57      3.64 o 
 -11   4  10       44.30       35.46      4.97 o 
 -10   4  10        0.99        1.87      1.98 o 
  -9   4  10      329.66      295.53      9.13 o 
  -8   4  10       26.45       38.45      3.98 o 
  -7   4  10        3.95        6.73      2.22 o 
  -6   4  10       85.29       77.63      4.43 o 
  -5   4  10     1887.98     1850.48     27.45 o 
  -4   4  10       88.53       81.43      4.77 o 
  -3   4  10      117.65      114.75      7.62 o 
  -2   4  10       41.82       44.63      3.80 o 
  -1   4  10        0.42        0.00      1.90 o 
   0   4  10        1.47        1.08      1.83 o 
   1   4  10        4.55        5.30      2.73 o 
   2   4  10        7.67       10.95      2.00 o 
   3   4  10       12.08       18.63      2.57 o 
   4   4  10        0.39        6.32      2.09 o 
   5   4  10        6.52       10.03      2.28 o 
 -11   5  10        0.03        5.30      1.87 o 
 -10   5  10       72.70       72.70      4.33 o 
  -9   5  10        4.35        5.96      1.87 o 
  -8   5  10      278.88      268.62      8.55 o 
  -7   5  10        5.51       12.89      3.15 o 
  -6   5  10        9.45       12.22      2.45 o 
  -5   5  10       92.87       81.39      3.87 o 
  -4   5  10       63.82       66.32      8.94 o 
  -3   5  10       25.33       30.15      6.79 o 
  -2   5  10      109.58      109.32      8.12 o 
  -1   5  10        2.95        2.15      2.11 o 
   0   5  10       10.43       11.59      2.81 o 
   1   5  10        0.00        0.96      1.46 o 
   2   5  10        0.54        2.82      3.48 o 
   3   5  10        0.18        3.08      2.37 o 
   4   5  10        6.07       13.97      3.49 o 
   5   5  10        3.21        9.43      2.47 o 
 -11   6  10        3.01        8.30      2.14 o 
 -10   6  10        0.45        1.99      1.99 o 
  -9   6  10        0.05        2.15      1.87 o 
  -8   6  10        0.17        5.46      1.98 o 
  -7   6  10        0.02        0.93      1.74 o 
  -6   6  10        0.46        2.91      1.65 o 
  -5   6  10      147.45      142.63      5.01 o 
  -4   6  10       18.52       24.79      3.73 o 
  -3   6  10      212.61      192.72      7.45 o 
  -2   6  10        0.04        0.00      2.65 o 
  -1   6  10       19.62       28.31      3.73 o 
   0   6  10        6.30        4.05      1.78 o 
   1   6  10        2.52        0.66      1.72 o 
   2   6  10        0.32        0.17      2.30 o 
   3   6  10        5.76        6.93      2.28 o 
   4   6  10        9.98       17.66      2.40 o 
 -10   7  10       85.09       95.38      6.79 o 
  -9   7  10        4.64       10.09      2.22 o 
  -8   7  10       17.29       23.59      3.16 o 
  -7   7  10        3.40       13.19      2.34 o 
  -6   7  10       23.98       32.67      3.49 o 
  -5   7  10        6.51        6.39      2.69 o 
  -4   7  10      251.49      239.36      8.58 o 
  -3   7  10        6.73        9.87      4.14 o 
  -2   7  10      287.81      245.16      9.61 o 
  -1   7  10       89.28       82.53      8.94 o 
   0   7  10        8.16       13.71      3.00 o 
   1   7  10       12.05       13.47      2.52 o 
   2   7  10        1.18        4.53      2.09 o 
   3   7  10        9.59       12.69      4.16 o 
   4   7  10        9.19       17.55      3.04 o 
 -10   8  10        0.07        4.10      1.83 o 
  -9   8  10       10.86       17.22      2.92 o 
  -8   8  10        0.96        2.32      1.99 o 
  -7   8  10       12.98       16.45      2.78 o 
  -6   8  10        0.25        2.98      2.32 o 
  -5   8  10        2.03        1.22      4.31 o 
  -4   8  10        0.35        0.17      2.11 o 
  -3   8  10      462.60      397.01     11.51 o 
  -2   8  10       12.54       20.41      3.48 o 
  -1   8  10      148.52      139.94      6.55 o 
   0   8  10        9.81       21.91      4.70 o 
   1   8  10      214.66      174.56      5.99 o 
   2   8  10        0.62        5.47      2.28 o 
   3   8  10       35.79       41.78      3.88 o 
  -9   9  10       48.70       69.41      4.29 o 
  -8   9  10        1.92        5.81      1.90 o 
  -7   9  10       14.45       23.19      4.31 o 
  -6   9  10        0.20        6.59      2.26 o 
  -5   9  10       85.81       88.73      4.93 o 
  -4   9  10        6.81       12.18      3.10 o 
  -3   9  10       29.88       39.93      6.13 o 
  -2   9  10       38.49       41.29      5.30 o 
  -1   9  10      316.04      281.88      9.47 o 
   0   9  10      246.14      205.45      9.94 o 
   1   9  10       39.60       49.83      3.40 o 
   2   9  10       18.67       31.38      5.21 o 
  -8  10  10       30.29       29.81      3.64 o 
  -7  10  10       22.83       32.13      3.97 o 
  -6  10  10        8.02       14.13      2.70 o 
  -5  10  10        2.01        5.36      1.90 o 
  -4  10  10       50.36       39.70      3.66 o 
  -3  10  10        0.02        5.13      2.22 o 
  -2  10  10       40.97       39.45      3.82 o 
  -1  10  10        0.03       10.33      2.82 o 
   0  10  10       12.53       28.59      5.33 o 
   1  10  10        1.96       11.42      3.24 o 
  -6  11  10        2.85       10.09      2.54 o 
  -5  11  10        2.83        5.85      1.99 o 
  -4  11  10        1.86        5.47      2.48 o 
  -3  11  10       52.25       58.62      4.05 o 
  -2  11  10        1.98        6.62      2.34 o 
  -1  11  10        9.19       22.71      3.40 o 
 -11   1  11       23.69       43.41      3.90 o 
 -10   1  11       14.52       18.28      3.02 o 
  -9   1  11      147.80      123.20      5.73 o 
  -8   1  11        1.81        1.32      1.87 o 
  -7   1  11        2.68        7.03      2.45 o 
  -6   1  11       30.08       34.53      2.46 o 
  -5   1  11       23.53       35.60      2.21 o 
  -4   1  11       23.55       33.71      2.22 o 
  -3   1  11        2.72        5.11      1.77 o 
  -2   1  11       61.78       62.19      2.60 o 
  -1   1  11        0.35        4.56      1.46 o 
   0   1  11        9.56       16.47      2.54 o 
   1   1  11      113.25      118.22      5.96 o 
   2   1  11       20.20       29.24      4.64 o 
   3   1  11       39.15       42.00      3.98 o 
   4   1  11       17.83       29.35      2.92 o 
 -11   2  11       34.37       32.88      3.86 o 
 -10   2  11        0.37        3.97      2.65 o 
  -9   2  11        9.87       14.24      2.92 o 
  -8   2  11       31.75       19.03      3.16 o 
  -7   2  11       15.07       15.60      2.82 o 
  -6   2  11        5.10        6.73      1.54 o 
  -5   2  11       65.48       70.21      2.96 o 
  -4   2  11       10.30       20.63      2.11 o 
  -3   2  11        4.97        4.99      2.25 o 
  -2   2  11      201.97      188.34      5.45 o 
  -1   2  11      275.81      261.07      7.79 o 
   0   2  11        4.07        7.60      2.82 o 
   1   2  11       43.12       51.57      3.97 o 
   2   2  11        3.89        2.95      2.54 o 
   3   2  11        6.59       13.72      3.04 o 
   4   2  11       17.49       30.87      3.29 o 
 -11   3  11       21.53       22.71      6.13 o 
 -10   3  11        6.55        7.29      2.34 o 
  -9   3  11       46.34       49.22      4.05 o 
  -8   3  11        0.12        2.32      2.11 o 
  -7   3  11      192.61      161.64      6.56 o 
  -6   3  11        4.79        3.59      2.02 o 
  -5   3  11      160.14      146.11      5.12 o 
  -4   3  11      812.29      764.03     13.65 o 
  -3   3  11        1.15        0.00      5.13 o 
  -2   3  11       83.42       85.47      4.85 o 
  -1   3  11        0.33        1.83      1.64 o 
   0   3  11       56.98       48.14      3.10 o 
   1   3  11        0.04        2.06      1.63 o 
   2   3  11       17.95       23.30      3.73 o 
   3   3  11        0.43       10.18      2.14 o 
   4   3  11        1.06        7.85      2.09 o 
 -11   4  11        1.20        4.68      1.82 o 
 -10   4  11        2.80        5.10      3.81 o 
  -9   4  11        4.08        3.94      2.22 o 
  -8   4  11       84.63       71.88      5.80 o 
  -7   4  11      398.82      380.70     10.42 o 
  -6   4  11        7.09        7.78      2.12 o 
  -5   4  11        9.97       13.06      2.36 o 
  -4   4  11       95.19       92.65      5.33 o 
  -3   4  11      127.91      111.60      5.71 o 
  -2   4  11       52.67       53.16      4.20 o 
  -1   4  11       37.21       32.67      3.73 o 
   0   4  11        2.69        0.25      2.48 o 
   1   4  11        3.86        5.45      3.81 o 
   2   4  11        0.86        2.87      3.97 o 
   3   4  11        2.93        8.28      2.34 o 
   4   4  11        0.01        4.46      2.31 o 
 -10   5  11       51.76       44.73      3.51 o 
  -9   5  11       11.06       15.87      2.92 o 
  -8   5  11       93.16       89.01      4.80 o 
  -7   5  11        4.49        5.63      2.34 o 
  -6   5  11       89.28       83.61      3.94 o 
  -5   5  11       12.55       16.14      3.66 o 
  -4   5  11       19.97       37.14      4.22 o 
  -3   5  11       20.37       24.85      3.82 o 
  -2   5  11       59.46       53.64      4.31 o 
  -1   5  11        4.15        7.43      4.14 o 
   0   5  11        0.68        0.00      2.98 o 
   1   5  11       13.02       12.55      3.10 o 
   2   5  11        1.61        3.91      2.45 o 
   3   5  11        1.50        4.82      3.31 o 
 -10   6  11        1.14        5.98      1.98 o 
  -9   6  11       55.52       60.66      4.09 o 
  -8   6  11        2.57        8.50      2.22 o 
  -7   6  11      163.67      155.59      6.31 o 
  -6   6  11       31.03       36.00      4.22 o 
  -5   6  11        7.89       16.68      3.25 o 
  -4   6  11        2.90        7.77      2.54 o 
  -3   6  11       19.38       34.14      4.47 o 
  -2   6  11       19.30       17.63      4.80 o 
  -1   6  11       14.20       16.99      3.31 o 
   0   6  11       10.59        8.28      2.81 o 
   1   6  11        2.97        1.49      2.34 o 
   2   6  11        0.66        0.00      2.65 o 
   3   6  11        0.15        1.10      3.46 o 
  -9   7  11       22.57       33.34      7.29 o 
  -8   7  11       42.56       52.49      4.97 o 
  -7   7  11       12.64       16.89      3.97 o 
  -6   7  11       62.37       59.13      4.64 o 
  -5   7  11       20.93       22.90      3.73 o 
  -4   7  11       73.25       58.30      4.43 o 
  -3   7  11        2.73        5.95      2.69 o 
  -2   7  11       96.26       91.03      5.23 o 
  -1   7  11        2.24       12.12      3.28 o 
   0   7  11       44.06       42.12      4.05 o 
   1   7  11       26.84       30.46      4.22 o 
   2   7  11       39.76       43.96      4.29 o 
  -8   8  11        0.03        3.97      2.65 o 
  -7   8  11        0.25        2.65      1.99 o 
  -6   8  11        4.62        7.71      2.54 o 
  -5   8  11       12.91       16.99      3.39 o 
  -4   8  11        1.87        4.17      2.20 o 
  -3   8  11       21.97       33.69      4.20 o 
  -2   8  11        4.40        8.87      2.69 o 
  -1   8  11       30.92       32.35      3.98 o 
   0   8  11        0.17        6.62      3.48 o 
   1   8  11       52.43       60.88      4.45 o 
  -7   9  11        1.32        4.70      1.90 o 
  -6   9  11       29.21       38.14      3.42 o 
  -5   9  11        0.00        3.94      2.07 o 
  -4   9  11        4.77       10.75      2.92 o 
  -3   9  11       22.81       28.06      3.73 o 
  -2   9  11        0.53        4.34      2.65 o 
  -1   9  11        5.92       11.40      2.69 o 
   0   9  11       26.04       37.04      3.73 o 
  -5  10  11       23.47       29.82      3.82 o 
  -4  10  11       45.73       45.07      3.86 o 
  -3  10  11       21.57       32.00      4.97 o 
  -2  10  11        4.39       15.92      2.69 o 
 -10   0  12       14.69       27.49      5.30 o 
  -9   0  12        5.69        8.28      2.98 o 
  -8   0  12       15.86       20.87      4.97 o 
  -7   0  12        0.42        4.34      4.14 o 
  -6   0  12       23.19       25.10      3.49 o 
  -5   0  12        2.49        5.13      2.11 o 
  -4   0  12        3.69        5.13      3.48 o 
  -3   0  12        1.87        7.22      3.97 o 
  -2   0  12       10.94       26.17      4.31 o 
  -1   0  12        0.00        8.61      2.98 o 
   0   0  12        1.33       12.92      3.31 o 
   1   0  12        1.01        8.61      3.31 o 
   2   0  12       56.60       69.23      6.29 o 
   3   0  12        2.10       22.19      4.97 o 
 -10   1  12        7.53       17.54      3.16 o 
  -9   1  12      106.17      115.89      5.61 o 
  -8   1  12        4.05        3.90      2.07 o 
  -7   1  12        0.32        6.38      1.40 o 
  -6   1  12        6.12        7.44      2.15 o 
  -5   1  12        0.79        3.20      2.34 o 
  -4   1  12        0.03        2.76      1.24 o 
  -3   1  12        1.83        5.18      1.70 o 
  -2   1  12       10.73       16.73      2.13 o 
  -1   1  12       20.82       26.39      3.02 o 
   0   1  12       37.77       43.20      3.49 o 
   1   1  12       30.78       42.92      3.97 o 
   2   1  12       20.10       31.40      3.96 o 
   3   1  12        0.06        3.97      2.54 o 
 -10   2  12       69.69       66.08      4.22 o 
  -9   2  12       12.85       22.27      3.64 o 
  -8   2  12        4.09        4.62      2.22 o 
  -7   2  12        0.98        2.09      1.74 o 
  -6   2  12      135.10      126.91      4.88 o 
  -5   2  12       40.45       37.98      2.53 o 
  -4   2  12       44.26       50.05      2.55 o 
  -3   2  12       91.38       88.91      3.74 o 
  -2   2  12       43.30       56.16      3.11 o 
  -1   2  12      141.22      141.93      6.60 o 
   0   2  12       10.65       18.31      3.64 o 
   1   2  12        9.07       21.50      3.64 o 
   2   2  12        6.05       15.87      3.02 o 
 -10   3  12        7.41       13.61      3.02 o 
  -9   3  12        3.98        4.79      2.98 o 
  -8   3  12        5.34       10.49      2.65 o 
  -7   3  12       35.37       39.71      3.15 o 
  -6   3  12      142.58      129.29      4.92 o 
  -5   3  12        0.00        1.40      1.78 o 
  -4   3  12      223.80      213.41      8.02 o 
  -3   3  12        7.82       12.21      3.18 o 
  -2   3  12       63.12       54.84      5.30 o 
  -1   3  12        3.01        6.78      2.45 o 
   0   3  12      156.31      122.85      5.80 o 
   1   3  12        5.12        9.94      4.64 o 
   2   3  12        0.36        3.64      3.64 o 
 -10   4  12        0.08        3.49      2.65 o 
  -9   4  12        1.62       10.30      2.54 o 
  -8   4  12        0.00        2.12      1.74 o 
  -7   4  12       87.57       91.44      4.31 o 
  -6   4  12        7.87        7.82      2.22 o 
  -5   4  12        3.75        5.13      4.80 o 
  -4   4  12       95.50       97.78      5.41 o 
  -3   4  12      516.39      463.39     12.59 o 
  -2   4  12       25.92       42.62      4.67 o 
  -1   4  12       36.24       39.73      4.38 o 
   0   4  12       63.73       61.98      4.20 o 
   1   4  12        3.91        7.95      3.64 o 
   2   4  12        0.14        0.00      2.98 o 
  -9   5  12        3.96        5.89      2.14 o 
  -8   5  12       25.38       41.40      4.09 o 
  -7   5  12       24.97       34.67      3.31 o 
  -6   5  12       45.22       45.96      4.09 o 
  -5   5  12        4.88        7.98      2.54 o 
  -4   5  12       28.31       37.15      4.43 o 
  -3   5  12       65.77       63.10      4.43 o 
  -2   5  12       14.57       27.73      3.86 o 
  -1   5  12       14.05       24.63      3.62 o 
   0   5  12       18.34       25.53      4.47 o 
   1   5  12        0.87        0.85      2.07 o 
  -8   6  12        2.73        7.57      2.22 o 
  -7   6  12        0.37        5.00      2.45 o 
  -6   6  12        0.06        7.56      2.54 o 
  -5   6  12        0.27        3.20      2.63 o 
  -4   6  12        0.41        0.00      1.83 o 
  -3   6  12       67.81       65.43      4.67 o 
  -2   6  12        2.75        6.41      2.54 o 
  -1   6  12       52.82       59.37      4.45 o 
   0   6  12        0.81        4.59      2.45 o 
   1   6  12       11.86       20.23      7.62 o 
  -7   7  12       11.58       23.55      3.58 o 
  -6   7  12        5.25        8.79      2.54 o 
  -5   7  12        0.81        4.67      2.22 o 
  -4   7  12       30.06       41.19      3.96 o 
  -3   7  12        0.02        3.31      2.07 o 
  -2   7  12       33.37       43.61      4.47 o 
  -1   7  12        0.64        5.68      2.22 o 
   0   7  12       68.53       60.28      4.43 o 
  -6   8  12        2.39        9.67      2.34 o 
  -5   8  12        0.06        5.81      2.14 o 
  -4   8  12        0.04        4.85      2.82 o 
  -3   8  12        1.99        8.12      2.34 o 
  -2   8  12        2.59        8.28      2.38 o 
  -9   1  13       40.13       65.86      4.33 o 
  -8   1  13       20.00       30.22      5.01 o 
  -7   1  13       47.30       45.13      2.60 o 
  -6   1  13        3.63        8.61      1.81 o 
  -5   1  13        0.82        6.54      1.54 o 
  -4   1  13       14.28       23.07      2.66 o 
  -3   1  13        1.38        9.59      1.72 o 
  -2   1  13        9.43       17.79      3.48 o 
  -1   1  13        1.57       10.69      2.31 o 
   0   1  13       35.52       42.66      3.31 o 
  -9   2  13       26.22       34.71      3.98 o 
  -8   2  13        0.19        8.86      2.25 o 
  -7   2  13        2.52        4.68      1.89 o 
  -6   2  13       17.01       13.36      2.32 o 
  -5   2  13        6.87       11.09      2.92 o 
  -4   2  13        0.21        3.10      2.14 o 
  -3   2  13       35.75       40.80      3.97 o 
  -2   2  13        0.08        6.34      2.31 o 
  -1   2  13        0.38        5.96      3.64 o 
   0   2  13       25.36       35.11      5.96 o 
  -8   3  13       11.23       13.90      2.57 o 
  -7   3  13       30.78       34.17      3.33 o 
  -6   3  13        1.19        4.79      2.15 o 
  -5   3  13       41.87       37.89      3.96 o 
  -4   3  13        0.03        7.48      4.64 o 
  -3   3  13       39.18       40.96      3.96 o 
  -2   3  13      173.88      145.26      9.77 o 
  -1   3  13        0.40        7.62      3.97 o 
   0   3  13       25.08       33.12      5.96 o 
  -8   4  13        0.11        3.25      1.70 o 
  -7   4  13        0.18        2.32      2.11 o 
  -6   4  13       26.54       32.54      4.47 o 
  -5   4  13       93.63       90.02      5.23 o 
  -4   4  13        3.01       12.80      3.04 o 
  -3   4  13        6.03       19.72      3.28 o 
  -2   4  13       10.32       24.39      3.62 o 
  -1   4  13       42.16       38.96      3.96 o 
  -7   5  13       26.69       36.41      9.27 o 
  -6   5  13       37.29       39.74      5.13 o 
  -5   5  13        0.66        6.53      4.14 o 
  -4   5  13       43.20       45.94      4.20 o 
  -3   5  13       20.52       30.05      4.20 o 
  -2   5  13        1.75        6.39      2.32 o 
  -5   6  13       70.44       81.22      4.90 o 
  -4   6  13       18.95       26.93      3.75 o 
  -3   6  13       15.08       23.81      5.47 o 
  -5   0  14        6.38       10.74      2.69 o 
  -4   0  14        3.71        1.32      2.98 o 
  -5   1  14        6.57       10.23      4.31 o 
                                                 
